# Supplementary material for: Large Impact of Low Concentration Oxidized LDL on Angiogenic Potential of Human Endothelial Cells: A Microarray Study
Source: PLoS One. 2012 Oct 24;7(10):e47421. doi: 10.1371/journal.pone.0047421 (PMC3480370; doi:10.1371/journal.pone.0047421)
Supplement: Table S1 — List of differentially expressed genes (≥2-fold difference, p<0.01). (XLS) [file pone.0047421.s002.xls]

## Sheet: Table S1
Differentially expressed genes (2-fold, p < 0.01)
PROBE_ID	SYMBOL	ACCESSION	oxLDL12/Control	(LOX AB +oxLDL)/Control	DEFINITION
ILMN_1747673	RASL10A	NM_001007279.1	0.01	0.1	RAS-like, family 10, member A (RASL10A), transcript variant 2, mRNA.
ILMN_1725338	CLDN23	NM_194284.2	0.01	0.1	claudin 23 (CLDN23), mRNA.
ILMN_1775965	PPP4R4	NM_058237.1	0.0450375	0.159787	protein phosphatase 4, regulatory subunit 4 (PPP4R4), transcript variant 1, mRNA.
ILMN_1767068	SMAD6	NM_005585.3	0.0700417	0.11758	SMAD family member 6 (SMAD6), transcript variant 1, mRNA.
ILMN_1741224	GPR137C	NM_001099652.1	0.0769336	0.174777	G protein-coupled receptor 137C (GPR137C), mRNA.
ILMN_1682034	HEY2	NM_012259.1	0.0886953	0.147745	hairy/enhancer-of-split related with YRPW motif 2 (HEY2), mRNA.
ILMN_2244547	ETNK1	NM_001039481.1	0.103511	0.02	ethanolamine kinase 1 (ETNK1), transcript variant 2, mRNA.
ILMN_1654065	ATOH8	NM_032827.4	0.117025	0.135233	atonal homolog 8 (Drosophila) (ATOH8), mRNA.
ILMN_2219767	MYCN	NM_005378.4	0.126675	0.122097	v-myc myelocytomatosis viral related oncogene, neuroblastoma derived (avian) (MYCN), mRNA.
ILMN_1660757	LOC644422	XR_019449.1	0.130648	0.383225	PREDICTED: misc_RNA (LOC644422), miscRNA.
ILMN_1712112	RCAN1	NM_203418.1	0.152372	0.269027	regulator of calcineurin 1 (RCAN1), transcript variant 3, mRNA.
ILMN_3290035	LOC653737	XM_929340.3	0.159671	0.370115	PREDICTED: hypothetical LOC653737 (LOC653737), mRNA.
ILMN_2054297	PTGS2	NM_000963.1	0.175228	0.127276	prostaglandin-endoperoxide synthase 2 (prostaglandin G/H synthase and cyclooxygenase) (PTGS2), mRNA.
ILMN_3307729	CXXC5	NM_016463.7	0.183162	0.216551	CXXC finger 5 (CXXC5), mRNA.
ILMN_1703337	LOC441763	XM_930284.1	0.185311	0.246631	PREDICTED: hypothetical LOC441763 (LOC441763), mRNA.
ILMN_1736670	PPP1R3C	NM_005398.4	0.186153	0.374525	protein phosphatase 1, regulatory (inhibitor) subunit 3C (PPP1R3C), mRNA.
ILMN_1677511	PTGS2	NM_000963.1	0.192186	0.128725	prostaglandin-endoperoxide synthase 2 (prostaglandin G/H synthase and cyclooxygenase) (PTGS2), mRNA.
ILMN_1758209	UACA	NM_001008224.1	0.196538	0.566706	uveal autoantigen with coiled-coil domains and ankyrin repeats (UACA), transcript variant 2, mRNA.
ILMN_1815385	SMAD9	NM_005905.3	0.197399	0.20381	SMAD family member 9 (SMAD9), mRNA.
ILMN_1745256	CXXC5	NM_016463.5	0.199556	0.180062	CXXC finger 5 (CXXC5), mRNA.
ILMN_1793990	ID2	NM_002166.4	0.205806	0.235164	inhibitor of DNA binding 2, dominant negative helix-loop-helix protein (ID2), mRNA.
ILMN_1781514	PCDH17	NM_014459.2	0.206358	0.201162	protocadherin 17 (PCDH17), mRNA.
ILMN_1788203	HEY1	NM_001040708.1	0.21228	0.385218	hairy/enhancer-of-split related with YRPW motif 1 (HEY1), transcript variant 2, mRNA.
ILMN_1689842	SC4MOL	NM_006745.3	0.214602	0.420112	sterol-C4-methyl oxidase-like (SC4MOL), transcript variant 1, mRNA.
ILMN_1656369	C8orf4	NM_020130.3	0.221037	0.319571	chromosome 8 open reading frame 4 (C8orf4), mRNA.
ILMN_2137789	KLF4	NM_004235.3	0.228416	0.443952	Kruppel-like factor 4 (gut) (KLF4), mRNA.
ILMN_1797728	HMGCS1	NM_002130.6	0.235918	0.369963	3-hydroxy-3-methylglutaryl-Coenzyme A synthase 1 (soluble) (HMGCS1), transcript variant 2, mRNA.
ILMN_2389347	NR3C1	NM_001020825.1	0.240011	0.275213	nuclear receptor subfamily 3, group C, member 1 (glucocorticoid receptor) (NR3C1), transcript variant 6, mRNA.
ILMN_1692177	TSC22D1	NM_006022.2	0.249396	0.383454	TSC22 domain family, member 1 (TSC22D1), transcript variant 2, mRNA.
ILMN_3239610	LOC100133565	XM_001724542.1	0.265352	0.321417	PREDICTED: similar to hCG23738 (LOC100133565), mRNA.
ILMN_1689831	FLJ11235	XR_017726.1	0.273556	0.381558	PREDICTED: hypothetical protein FLJ11235 (FLJ11235), misc RNA.
ILMN_1740407	CHSY3	NM_175856.4	0.280068	0.337605	chondroitin sulfate synthase 3 (CHSY3), mRNA.
ILMN_1687526	LOC652773	XM_942415.1	0.281425	0.508011	PREDICTED: similar to Shwachman-Bodian-Diamond syndrome (predicted) (LOC652773), mRNA.
ILMN_1687724	RAP1GDS1	NM_021159.3	0.285976	0.462719	RAP1, GTP-GDP dissociation stimulator 1 (RAP1GDS1), mRNA.
ILMN_1808508	KITLG	NM_000899.3	0.289175	0.238543	KIT ligand (KITLG), transcript variant b, mRNA.
ILMN_2314169	PTHLH	NM_198965.1	0.290086	0.400389	parathyroid hormone-like hormone (PTHLH), transcript variant 1, mRNA.
ILMN_3289090	LOC728059	XR_015606.1	0.290387	0.76045	PREDICTED: misc_RNA (LOC728059), miscRNA.
ILMN_2409451	NCKAP1	NM_205842.1	0.290648	0.625159	NCK-associated protein 1 (NCKAP1), transcript variant 2, mRNA.
ILMN_1805773	ART4	NM_021071.2	0.292318	0.591416	ADP-ribosyltransferase 4 (Dombrock blood group) (ART4), mRNA.
ILMN_1736054	SUB1	NM_006713.2	0.296014	0.467297	SUB1 homolog (S. cerevisiae) (SUB1), mRNA.
ILMN_2081210	RAB12	NM_001025300.2	0.29655	0.718021	RAB12, member RAS oncogene family (RAB12), mRNA.
ILMN_2374234	PRKACB	NM_002731.2	0.298239	0.526174	protein kinase, cAMP-dependent, catalytic, beta (PRKACB), transcript variant 2, mRNA.
ILMN_1793474	INSIG1	NM_198336.1	0.303092	0.544955	insulin induced gene 1 (INSIG1), transcript variant 2, mRNA.
ILMN_3259223	LOC100129685	XM_001723814.1	0.304063	0.482208	PREDICTED: hypothetical protein LOC100129685 (LOC100129685), mRNA.
ILMN_3239188	LOC727818	XR_041979.1	0.309506	0.344632	PREDICTED: similar to PRP38 pre-mRNA processing factor 38 (yeast) domain containing B (LOC727818), miscRNA.
ILMN_1671387	C3orf23	NM_001029840.2	0.310155	0.474308	chromosome 3 open reading frame 23 (C3orf23), transcript variant 3, mRNA.
ILMN_1726842	TYW3	NM_138467.1	0.313134	0.728192	tRNA-yW synthesizing protein 3 homolog (S. cerevisiae) (TYW3), mRNA.
ILMN_2342695	PDGFA	NM_033023.3	0.314084	0.430911	platelet-derived growth factor alpha polypeptide (PDGFA), transcript variant 2, mRNA.
ILMN_1737254	USP1	NM_003368.4	0.317863	0.717877	ubiquitin specific peptidase 1 (USP1), transcript variant 1, mRNA.
ILMN_1805590	LSM8	NM_016200.3	0.31856	0.563495	LSM8 homolog, U6 small nuclear RNA associated (S. cerevisiae) (LSM8), mRNA.
ILMN_1652913	EZH2	NM_004456.3	0.319235	0.486985	enhancer of zeste homolog 2 (Drosophila) (EZH2), transcript variant 1, mRNA.
ILMN_1805665	FLRT3	NM_198391.1	0.320236	0.441727	fibronectin leucine rich transmembrane protein 3 (FLRT3), transcript variant 2, mRNA.
ILMN_1674031	PKIA	NM_006823.2	0.320856	0.454371	protein kinase (cAMP-dependent, catalytic) inhibitor alpha (PKIA), transcript variant 6, mRNA.
ILMN_1732278	LOC730996	XM_001128017.1	0.322723	0.679323	PREDICTED: similar to chromosome 1 open reading frame 80 (LOC730996), mRNA.
ILMN_3191227	LOC100129267	XR_037397.1	0.323284	0.547509	PREDICTED: misc_RNA (LOC100129267), miscRNA.
ILMN_2053103	SLC40A1	NM_014585.3	0.323395	0.484593	solute carrier family 40 (iron-regulated transporter), member 1 (SLC40A1), mRNA.
ILMN_1659752	LOC730996	XM_001128017.1	0.324451	0.613447	PREDICTED: similar to chromosome 1 open reading frame 80 (LOC730996), mRNA.
ILMN_1764709	MAFB	NM_005461.3	0.325205	0.345774	v-maf musculoaponeurotic fibrosarcoma oncogene homolog B (avian) (MAFB), mRNA.
ILMN_2403237	CHN2	NM_004067.2	0.330458	0.593651	chimerin (chimaerin) 2 (CHN2), transcript variant 2, mRNA.
ILMN_1729058	SCAMP1	NM_004866.4	0.331219	0.838941	secretory carrier membrane protein 1 (SCAMP1), mRNA.
ILMN_1814281	SPC25	NM_020675.3	0.331936	0.654015	SPC25, NDC80 kinetochore complex component, homolog (S. cerevisiae) (SPC25), mRNA.
ILMN_1686388	LOC644330	XR_017492.1	0.33617	0.776133	PREDICTED: similar to tropomyosin 3 isoform 2 (LOC644330), mRNA.
ILMN_1785699	PTHLH	NM_198964.1	0.336959	0.520641	parathyroid hormone-like hormone (PTHLH), transcript variant 3, mRNA.
ILMN_2363591	SDCBP	NM_001007067.1	0.340735	0.779127	syndecan binding protein (syntenin) (SDCBP), transcript variant 2, mRNA.
ILMN_1671442	WDR43	XM_944889.1	0.340745	0.611712	PREDICTED: WD repeat domain 43, transcript variant 8 (WDR43), mRNA.
ILMN_1720889	SC4MOL	NM_001017369.1	0.340801	0.557402	sterol-C4-methyl oxidase-like (SC4MOL), transcript variant 2, mRNA.
ILMN_1697567	TPM3	NM_152263.2	0.34605	0.690401	tropomyosin 3 (TPM3), transcript variant 1, mRNA.
ILMN_1696537	DDIT4L	NM_145244.2	0.347177	0.359839	DNA-damage-inducible transcript 4-like (DDIT4L), mRNA.
ILMN_1748844	CNKSR3	NM_173515.2	0.35066	0.556145	CNKSR family member 3 (CNKSR3), mRNA.
ILMN_1708672	ACAT2	NM_005891.2	0.351464	0.491921	acetyl-Coenzyme A acetyltransferase 2 (ACAT2), mRNA.
ILMN_2411076	MATR3	NM_199189.1	0.351585	0.895407	matrin 3 (MATR3), transcript variant 1, mRNA.
ILMN_2389935	FYTTD1	NM_032288.5	0.353499	0.697497	forty-two-three domain containing 1 (FYTTD1), transcript variant 1, mRNA.
ILMN_1740466	FAM46A	NM_017633.2	0.355166	0.323061	family with sequence similarity 46, member A (FAM46A), mRNA.
ILMN_1708954	GAR1	NM_018983.3	0.355566	0.596596	GAR1 ribonucleoprotein homolog (yeast) (GAR1), transcript variant 1, mRNA.
ILMN_2212590	TMEM170A	NM_145254.1	0.356352	0.566649	transmembrane protein 170A (TMEM170A), mRNA.
ILMN_2157240	MNS1	NM_018365.1	0.356798	0.48034	meiosis-specific nuclear structural 1 (MNS1), mRNA.
ILMN_1667994	AMD1	NM_001634.4	0.357309	0.519331	adenosylmethionine decarboxylase 1 (AMD1), transcript variant 1, mRNA.
ILMN_2402416	DNAJB6	NM_005494.2	0.357995	0.575164	DnaJ (Hsp40) homolog, subfamily B, member 6 (DNAJB6), transcript variant 2, mRNA.
ILMN_2405078	OSBPL8	NM_020841.4	0.359553	0.647221	oxysterol binding protein-like 8 (OSBPL8), transcript variant 1, mRNA.
ILMN_1701229	RBM12	NM_006047.4	0.362528	0.564771	RNA binding motif protein 12 (RBM12), transcript variant 1, mRNA.
ILMN_2150851	SERPINB2	NM_002575.1	0.364454	0.497127	serpin peptidase inhibitor, clade B (ovalbumin), member 2 (SERPINB2), mRNA.
ILMN_1758978	KLHL4	NM_057162.1	0.364486	0.597943	kelch-like 4 (Drosophila) (KLHL4), transcript variant 2, mRNA.
ILMN_1658143	RFC3	NM_002915.3	0.365946	0.50222	replication factor C (activator 1) 3, 38kDa (RFC3), transcript variant 1, mRNA.
ILMN_2189027	LIPG	NM_006033.2	0.367249	0.670782	lipase, endothelial (LIPG), mRNA.
ILMN_2364062	THOC4	NM_005782.2	0.367403	0.68101	THO complex 4 (THOC4), mRNA.
ILMN_1676719	LOC644330	XR_017492.1	0.367404	0.810946	PREDICTED: similar to tropomyosin 3 isoform 2 (LOC644330), mRNA.
ILMN_1738578	FILIP1L	NM_014890.2	0.367491	0.363097	filamin A interacting protein 1-like (FILIP1L), transcript variant 2, mRNA.
ILMN_3224860	LOC730004	XR_039077.1	0.368881	0.60591	PREDICTED: misc_RNA (LOC730004), miscRNA.
ILMN_1704760	BZW1	NM_014670.2	0.369406	0.639213	basic leucine zipper and W2 domains 1 (BZW1), mRNA. XM_943165
ILMN_1721626	ARID5B	NM_032199.1	0.371309	0.363617	AT rich interactive domain 5B (MRF1-like) (ARID5B), mRNA.
ILMN_2261076	NEDD9	NM_006403.2	0.373224	0.454067	neural precursor cell expressed, developmentally down-regulated 9 (NEDD9), transcript variant 1, mRNA.
ILMN_1798705	CCNC	NM_005190.3	0.373621	0.566049	cyclin C (CCNC), transcript variant 1, mRNA.
ILMN_3283775	LOC100131205	XM_001719439.1	0.373844	0.686792	PREDICTED: hypothetical protein LOC100131205 (LOC100131205), mRNA.
ILMN_2352633	ARHGAP24	NM_001042669.1	0.377197	0.530689	Rho GTPase activating protein 24 (ARHGAP24), transcript variant 3, mRNA.
ILMN_1674780	SF3B1	NM_012433.2	0.380842	0.484271	splicing factor 3b, subunit 1, 155kDa (SF3B1), transcript variant 1, mRNA.
ILMN_1801257	CENPA	NM_001042426.1	0.380896	0.416043	centromere protein A (CENPA), transcript variant 2, mRNA.
ILMN_1765725	SBDSP	NR_001588.1	0.383212	0.684635	Shwachman-Bodian-Diamond syndrome pseudogene (SBDSP) on chromosome 7.
ILMN_1673566	ADAMTS1	NM_006988.3	0.383338	0.263699	ADAM metallopeptidase with thrombospondin type 1 motif, 1 (ADAMTS1), mRNA.
ILMN_3305111	LOC728510	XM_001714650.1	0.38652	0.311533	PREDICTED: hypothetical LOC728510 (LOC728510), mRNA.
ILMN_1685258	TMEM14B	NM_030969.2	0.386653	0.514449	transmembrane protein 14B (TMEM14B), mRNA.
ILMN_1659462	DUSP23	NM_017823.3	0.389276	0.492168	dual specificity phosphatase 23 (DUSP23), mRNA.
ILMN_2315979	LBH	NM_030915.1	0.389789	0.355074	limb bud and heart development homolog (mouse) (LBH), mRNA.
ILMN_1810069	CCNYL1	NM_152523.1	0.390327	0.833008	cyclin Y-like 1 (CCNYL1), mRNA.
ILMN_1738095	PER2	NM_022817.2	0.391755	0.709027	period homolog 2 (Drosophila) (PER2), mRNA.
ILMN_2391150	FILIP1L	NM_001042459.1	0.392356	0.420482	filamin A interacting protein 1-like (FILIP1L), transcript variant 3, mRNA.
ILMN_1806612	LOC647104	XM_945390.1	0.395031	0.624851	PREDICTED: hypothetical LOC647104 (LOC647104), mRNA.
ILMN_1782015	FCRLB	NM_001002901.2	0.398321	0.529511	Fc receptor-like B (FCRLB), mRNA.
ILMN_1724493	LYSMD2	NM_153374.1	0.400251	0.636588	LysM, putative peptidoglycan-binding, domain containing 2 (LYSMD2), mRNA.
ILMN_1752810	LARP6	NM_018357.2	0.402586	0.477515	La ribonucleoprotein domain family, member 6 (LARP6), transcript variant 1, mRNA.
ILMN_1659703	WWP2	NM_199423.1	0.403965	0.554976	WW domain containing E3 ubiquitin protein ligase 2 (WWP2), transcript variant 3, mRNA.
ILMN_1748904	WTAP	NM_152858.1	0.40404	0.507972	Wilms tumor 1 associated protein (WTAP), transcript variant 3, mRNA.
ILMN_1755075	IDI1	NM_004508.2	0.404669	0.473854	isopentenyl-diphosphate delta isomerase 1 (IDI1), mRNA.
ILMN_2364700	ENSA	NM_207168.1	0.407089	0.525699	endosulfine alpha (ENSA), transcript variant 8, mRNA.
ILMN_1748578	RAD21	NM_006265.1	0.408293	0.838916	RAD21 homolog (S. pombe) (RAD21), mRNA.
ILMN_1757732	OSGIN2	NM_004337.1	0.409552	0.452208	oxidative stress induced growth inhibitor family member 2 (OSGIN2), mRNA.
ILMN_1809034	GATC	NM_176818.1	0.41084	0.554155	glutamyl-tRNA(Gln) amidotransferase, subunit C homolog (bacterial) (GATC), mRNA.
ILMN_1734428	LSM12	NM_152344.2	0.411087	0.741175	LSM12 homolog (S. cerevisiae) (LSM12), mRNA.
ILMN_1775441	ARHGAP24	NM_031305.2	0.411554	0.628857	Rho GTPase activating protein 24 (ARHGAP24), transcript variant 2, mRNA.
ILMN_2400030	PTPN2	NM_080422.1	0.411918	0.690475	protein tyrosine phosphatase, non-receptor type 2 (PTPN2), transcript variant 2, mRNA.
ILMN_1788160	KIF5B	NM_004521.1	0.414545	0.639143	kinesin family member 5B (KIF5B), mRNA.
ILMN_1671603	MED30	NM_080651.1	0.415176	0.39364	mediator complex subunit 30 (MED30), mRNA.
ILMN_1703301	LOC653479	XR_017538.1	0.415325	0.574679	PREDICTED: similar to mitochondrial ribosomal protein L45 (LOC653479), mRNA.
ILMN_2406043	VPS24	NM_001005753.1	0.416761	0.49001	vacuolar protein sorting 24 homolog (S. cerevisiae) (VPS24), transcript variant 2, mRNA.
ILMN_1675156	CDC42	NM_001039802.1	0.417696	0.587913	cell division cycle 42 (GTP binding protein, 25kDa) (CDC42), transcript variant 3, mRNA.
ILMN_2381603	ING3	NM_198267.1	0.418741	0.490651	inhibitor of growth family, member 3 (ING3), transcript variant 3, mRNA.
ILMN_2357770	TCEA1	NM_201437.1	0.41924	0.840295	transcription elongation factor A (SII), 1 (TCEA1), transcript variant 2, mRNA.
ILMN_1719611	CCT6A	NM_001762.3	0.419287	0.57657	chaperonin containing TCP1, subunit 6A (zeta 1) (CCT6A), transcript variant 1, mRNA.
ILMN_3242357	LOC100132418	XM_001719607.1	0.419529	0.423836	PREDICTED: similar to PRO1102 (LOC100132418), mRNA.
ILMN_2253732	ST8SIA4	NM_005668.3	0.422645	0.513731	ST8 alpha-N-acetyl-neuraminide alpha-2,8-sialyltransferase 4 (ST8SIA4), transcript variant 1, mRNA.
ILMN_1767142	ZNF280D	NM_001002843.1	0.424175	0.470147	zinc finger protein 280D (ZNF280D), transcript variant 2, mRNA.
ILMN_1798210	E2F7	NM_203394.2	0.42739	0.549785	E2F transcription factor 7 (E2F7), mRNA.
ILMN_1758719	NEDD9	NM_006403.2	0.428003	0.41562	neural precursor cell expressed, developmentally down-regulated 9 (NEDD9), transcript variant 1, mRNA.
ILMN_1749081	AUTS2	NM_015570.1	0.430255	0.992303	autism susceptibility candidate 2 (AUTS2), mRNA.
ILMN_1746494	FNTA	NM_002027.2	0.432621	0.674769	farnesyltransferase, CAAX box, alpha (FNTA), transcript variant 1, mRNA.
ILMN_1657423	SPG21	NM_016630.3	0.433017	0.774596	spastic paraplegia 21 (autosomal recessive, Mast syndrome) (SPG21), transcript variant 1, mRNA. XM_945612 XM_945613 XM_945615 XM_945617 XM_945619 XM_945622
ILMN_1808584	FAM36A	NM_198076.4	0.433377	0.430922	family with sequence similarity 36, member A (FAM36A), mRNA.
ILMN_1730906	FILIP1L	NM_182909.2	0.434006	0.386903	filamin A interacting protein 1-like (FILIP1L), transcript variant 1, mRNA.
ILMN_1704305	NIP7	NM_016101.3	0.435049	0.706919	nuclear import 7 homolog (S. cerevisiae) (NIP7), mRNA.
ILMN_3296519	LOC728002	XR_038902.1	0.435789	0.497815	PREDICTED: misc_RNA (LOC728002), miscRNA.
ILMN_2093343	PLAC8	NM_016619.1	0.435791	0.419585	placenta-specific 8 (PLAC8), mRNA.
ILMN_1717381	HOXD1	NM_024501.1	0.436273	0.6238	homeobox D1 (HOXD1), mRNA.
ILMN_3215206	LOC100133836	XM_001713608.1	0.436895	0.670154	PREDICTED: hypothetical protein LOC100133836, transcript variant 1 (LOC100133836), mRNA.
ILMN_1748797	GRB2	NM_002086.3	0.43742	0.684029	growth factor receptor-bound protein 2 (GRB2), transcript variant 1, mRNA.
ILMN_1651347	SERTAD2	NM_014755.1	0.437957	0.578662	SERTA domain containing 2 (SERTAD2), mRNA.
ILMN_1677385	C8orf40	NM_138436.2	0.438897	0.582042	chromosome 8 open reading frame 40 (C8orf40), mRNA.
ILMN_3251560	TMEM167A	NM_174909.3	0.440249	0.573484	transmembrane protein 167A (TMEM167A), mRNA.
ILMN_3239621	SNRNP27	NM_006857.1	0.442673	0.59903	small nuclear ribonucleoprotein 27kDa (U4/U6.U5) (SNRNP27), mRNA.
ILMN_1810785	RNF11	NM_014372.3	0.442817	0.69415	ring finger protein 11 (RNF11), mRNA.
ILMN_1766408	CBFB	NM_001755.2	0.442825	0.552928	core-binding factor, beta subunit (CBFB), transcript variant 2, mRNA.
ILMN_1682232	MIER1	NM_020948.2	0.445692	0.711053	mesoderm induction early response 1 homolog (Xenopus laevis) (MIER1), transcript variant 1, mRNA.
ILMN_1653026	PLAC8	NM_016619.1	0.446569	0.390282	placenta-specific 8 (PLAC8), mRNA.
ILMN_2288784	CCDC34	NM_030771.1	0.446684	0.548768	coiled-coil domain containing 34 (CCDC34), transcript variant 1, mRNA.
ILMN_1680239	NUDT9	NM_198038.1	0.446766	0.827556	nudix (nucleoside diphosphate linked moiety X)-type motif 9 (NUDT9), transcript variant 3, mRNA.
ILMN_1700955	TCTEX1D2	NM_152773.2	0.44858	0.661092	Tctex1 domain containing 2 (TCTEX1D2), mRNA.
ILMN_1762712	HHEX	NM_002729.4	0.449207	0.607168	hematopoietically expressed homeobox (HHEX), mRNA.
ILMN_3243593	LOC100008588	NR_003286.1	0.452162	0.535801	18S ribosomal RNA (LOC100008588), non-coding RNA.
ILMN_1687768	NCOA7	NM_181782.2	0.452554	0.468785	nuclear receptor coactivator 7 (NCOA7), mRNA.
ILMN_1737965	ELOVL4	NM_022726.2	0.453993	0.466742	elongation of very long chain fatty acids (FEN1/Elo2, SUR4/Elo3, yeast)-like 4 (ELOVL4), mRNA.
ILMN_1690524	VAMP7	NM_005638.3	0.454144	0.697513	vesicle-associated membrane protein 7 (VAMP7), mRNA.
ILMN_3211935	LOC100132715	XR_039129.1	0.45617	0.540979	PREDICTED: misc_RNA (LOC100132715), miscRNA.
ILMN_1704876	USP38	NM_032557.4	0.457212	0.706657	ubiquitin specific peptidase 38 (USP38), mRNA.
ILMN_1813256	CRIPT	NM_014171.3	0.457221	0.68479	cysteine-rich PDZ-binding protein (CRIPT), mRNA.
ILMN_1756326	CKS2	NM_001827.1	0.457233	0.536976	CDC28 protein kinase regulatory subunit 2 (CKS2), mRNA.
ILMN_2205935	SFXN1	NM_022754.4	0.457591	0.812389	sideroflexin 1 (SFXN1), mRNA.
ILMN_1747857	SMARCE1	NM_003079.4	0.457933	0.606733	SWI/SNF related, matrix associated, actin dependent regulator of chromatin, subfamily e, member 1 (SMARCE1), mRNA.
ILMN_1670353	RAD51AP1	NM_006479.3	0.45817	0.816064	RAD51 associated protein 1 (RAD51AP1), mRNA.
ILMN_1733390	LARP1B	NM_032239.2	0.458802	0.56531	La ribonucleoprotein domain family, member 1B (LARP1B), transcript variant 3, mRNA.
ILMN_2134039	ACN9	NM_020186.1	0.459332	0.555943	ACN9 homolog (S. cerevisiae) (ACN9), mRNA.
ILMN_1787567	TSC22D1	NM_006022.2	0.459992	0.54071	TSC22 domain family, member 1 (TSC22D1), transcript variant 2, mRNA.
ILMN_2175465	RSL24D1	NM_016304.2	0.461554	0.690131	ribosomal L24 domain containing 1 (RSL24D1), mRNA.
ILMN_1803799	LOC649555	XM_945579.1	0.462785	0.634656	PREDICTED: similar to eukaryotic translation initiation factor 4E, transcript variant 2 (LOC649555), mRNA.
ILMN_1658992	DPM1	NM_003859.1	0.463839	0.724691	dolichyl-phosphate mannosyltransferase polypeptide 1, catalytic subunit (DPM1), mRNA.
ILMN_1691410	BAMBI	NM_012342.2	0.463935	0.526048	BMP and activin membrane-bound inhibitor homolog (Xenopus laevis) (BAMBI), mRNA.
ILMN_1761456	ALG13	NM_018466.3	0.464423	0.539123	asparagine-linked glycosylation 13 homolog (S. cerevisiae) (ALG13), mRNA.
ILMN_1778803	ZFAND6	NM_019006.2	0.465145	0.685731	zinc finger, AN1-type domain 6 (ZFAND6), mRNA.
ILMN_1815303	LOC642197	XM_936354.2	0.466005	0.744774	PREDICTED: similar to Protein FAM82B (LOC642197), mRNA.
ILMN_1775743	BTG1	NM_001731.1	0.468225	0.614738	B-cell translocation gene 1, anti-proliferative (BTG1), mRNA.
ILMN_1786041	ASB9	NM_024087.1	0.469824	0.698177	ankyrin repeat and SOCS box-containing 9 (ASB9), transcript variant 2, mRNA.
ILMN_1810680	BOLA2	NM_001031827.1	0.470436	0.445937	bolA homolog 2 (E. coli) (BOLA2), mRNA.
ILMN_3299187	LOC728782	XM_001128906.2	0.470898	0.593975	PREDICTED: similar to ribosomal protein L21 (LOC728782), mRNA.
ILMN_1675239	NDUFA7	NM_005001.2	0.471638	0.53707	NADH dehydrogenase (ubiquinone) 1 alpha subcomplex, 7, 14.5kDa (NDUFA7), mRNA.
ILMN_2381138	SEH1L	NM_001013437.1	0.471788	0.624627	SEH1-like (S. cerevisiae) (SEH1L), transcript variant 1, mRNA.
ILMN_2166524	CCNYL1	NM_152523.1	0.472692	0.648935	cyclin Y-like 1 (CCNYL1), mRNA.
ILMN_1797531	PRKAG2	NM_024429.1	0.473291	0.618417	protein kinase, AMP-activated, gamma 2 non-catalytic subunit (PRKAG2), transcript variant b, mRNA.
ILMN_1768194	BIRC2	NM_001166.3	0.474972	0.835744	baculoviral IAP repeat-containing 2 (BIRC2), mRNA.
ILMN_1741176	CHMP2B	NM_014043.2	0.475203	0.540486	chromatin modifying protein 2B (CHMP2B), mRNA.
ILMN_1673518	BRWD1	NM_001007246.1	0.476106	0.848451	bromodomain and WD repeat domain containing 1 (BRWD1), transcript variant 3, mRNA.
ILMN_2210837	CDC26	NM_139286.3	0.47647	0.792674	cell division cycle 26 homolog (S. cerevisiae) (CDC26), mRNA.
ILMN_1676358	RALB	NM_002881.2	0.477242	1.01772	v-ral simian leukemia viral oncogene homolog B (ras related; GTP binding protein) (RALB), mRNA.
ILMN_2048822	NUDCD2	NM_145266.4	0.477554	0.570743	NudC domain containing 2 (NUDCD2), mRNA.
ILMN_3227994	LOC729992	XR_039754.1	0.477596	0.759757	PREDICTED: misc_RNA (LOC729992), miscRNA.
ILMN_1779751	C7orf55	NM_197964.2	0.477686	0.490885	chromosome 7 open reading frame 55 (C7orf55), mRNA.
ILMN_1703102	LOC731777	XR_015950.1	0.478076	0.983008	PREDICTED: similar to heat shock 70kD protein binding protein (LOC731777), mRNA.
ILMN_1776094	PPCS	NM_024664.2	0.479222	0.615733	phosphopantothenoylcysteine synthetase (PPCS), transcript variant 1, mRNA.
ILMN_2224486	C3orf14	NM_020685.3	0.480444	0.570095	chromosome 3 open reading frame 14 (C3orf14), mRNA.
ILMN_1671905	C10orf78	NM_145247.4	0.482754	0.644997	chromosome 10 open reading frame 78 (C10orf78), transcript variant 2, mRNA.
ILMN_1745900	LOC641849	XM_935589.1	0.482856	0.551384	PREDICTED: similar to 40S ribosomal protein S3a (V-fos transformation effector protein) (LOC641849), mRNA.
ILMN_1732688	DUT	NM_001025248.1	0.48526	0.661455	deoxyuridine triphosphatase (DUT), nuclear gene encoding mitochondrial protein, transcript variant 1, mRNA.
ILMN_2358540	RBMS1	NM_002897.3	0.486081	0.69174	RNA binding motif, single stranded interacting protein 1 (RBMS1), transcript variant 3, mRNA.
ILMN_2332558	ARL5A	NM_001037174.1	0.486553	0.622805	ADP-ribosylation factor-like 5A (ARL5A), transcript variant 3, mRNA.
ILMN_2389273	FXR1	NM_005087.2	0.487618	0.783871	fragile X mental retardation, autosomal homolog 1 (FXR1), transcript variant 1, mRNA.
ILMN_3275489	LOC100131905	XR_039334.1	0.488609	0.674935	PREDICTED: misc_RNA (LOC100131905), miscRNA.
ILMN_1780861	LOC653506	XM_927769.1	0.488683	0.641732	PREDICTED: similar to meteorin, glial cell differentiation regulator-like (LOC653506), mRNA.
ILMN_1753607	PNO1	NM_020143.2	0.489418	0.499697	partner of NOB1 homolog (S. cerevisiae) (PNO1), mRNA.
ILMN_1688346	ZNF800	NM_176814.3	0.490124	0.727873	zinc finger protein 800 (ZNF800), mRNA.
ILMN_1798659	CCDC28A	NM_015439.2	0.490192	0.699499	coiled-coil domain containing 28A (CCDC28A), mRNA.
ILMN_1732534	CHMP5	NM_016410.3	0.491533	0.84793	chromatin modifying protein 5 (CHMP5), mRNA.
ILMN_2142554	NENF	NM_013349.3	0.491539	0.544036	neuron derived neurotrophic factor (NENF), mRNA.
ILMN_1666727	ZNF586	NM_017652.2	0.492523	0.665932	zinc finger protein 586 (ZNF586), mRNA.
ILMN_2367275	BCL7B	NM_138707.1	0.493733	0.491839	B-cell CLL/lymphoma 7B (BCL7B), transcript variant 2, mRNA.
ILMN_2357272	BCLAF1	NM_014739.2	0.493956	0.815557	BCL2-associated transcription factor 1 (BCLAF1), transcript variant 1, mRNA.
ILMN_3290800	LOC647081	XR_017490.2	0.494896	0.704461	PREDICTED: misc_RNA (LOC647081), miscRNA.
ILMN_1715661	TFAM	NM_003201.1	0.495205	0.643439	transcription factor A, mitochondrial (TFAM), nuclear gene encoding mitochondrial protein, mRNA.
ILMN_2196097	PPP2CA	NM_002715.2	0.49539	0.835709	protein phosphatase 2 (formerly 2A), catalytic subunit, alpha isoform (PPP2CA), mRNA.
ILMN_1688621	C9orf80	NM_021218.1	0.496693	0.620954	chromosome 9 open reading frame 80 (C9orf80), mRNA.
ILMN_1767422	POLR1D	NM_015972.2	0.497035	0.614078	polymerase (RNA) I polypeptide D, 16kDa (POLR1D), transcript variant 1, mRNA.
ILMN_1672004	TOB1	NM_005749.2	0.497553	0.651705	transducer of ERBB2, 1 (TOB1), mRNA.
ILMN_1683817	UBE2Q2	NM_173469.1	0.498828	0.741026	ubiquitin-conjugating enzyme E2Q family member 2 (UBE2Q2), mRNA.
ILMN_1699676	C14orf147	NM_138288.3	0.498834	0.745152	chromosome 14 open reading frame 147 (C14orf147), mRNA.
ILMN_1766411	AP1S2	NM_003916.3	0.49896	0.630545	adaptor-related protein complex 1, sigma 2 subunit (AP1S2), mRNA.
ILMN_2388800	PPAP2B	NM_003713.3	0.499863	0.553359	phosphatidic acid phosphatase type 2B (PPAP2B), transcript variant 1, mRNA.
ILMN_1665871	ANGEL1	NM_015305.2	2.00008	1.40956	angel homolog 1 (Drosophila) (ANGEL1), mRNA.
ILMN_1803811	TRIB1	NM_025195.2	2.00036	1.83243	tribbles homolog 1 (Drosophila) (TRIB1), mRNA.
ILMN_1652580	POLD1	NM_002691.1	2.00053	1.13659	polymerase (DNA directed), delta 1, catalytic subunit 125kDa (POLD1), mRNA.
ILMN_1653342	DUS1L	NM_022156.3	2.00162	1.41969	dihydrouridine synthase 1-like (S. cerevisiae) (DUS1L), mRNA.
ILMN_2128795	LRIG1	NM_015541.2	2.00509	1.55104	leucine-rich repeats and immunoglobulin-like domains 1 (LRIG1), mRNA.
ILMN_1812557	CDK5RAP3	NM_176096.1	2.00548	1.5207	CDK5 regulatory subunit associated protein 3 (CDK5RAP3), mRNA.
ILMN_2158164	ZNF430	NM_025189.2	2.00608	2.06119	zinc finger protein 430 (ZNF430), mRNA.
ILMN_3178792	HNRNPA2B1	NM_031243.2	2.01284	1.94069	heterogeneous nuclear ribonucleoprotein A2/B1 (HNRNPA2B1), transcript variant B1, mRNA.
ILMN_1813475	HERC2	NM_004667.4	2.01593	1.62971	hect domain and RLD 2 (HERC2), mRNA.
ILMN_2288232	PHKB	NM_000293.1	2.01844	1.43367	phosphorylase kinase, beta (PHKB), transcript variant 1, mRNA.
ILMN_2394305	PDGFB	NM_033016.1	2.01848	1.49026	platelet-derived growth factor beta polypeptide (simian sarcoma viral (v-sis) oncogene homolog) (PDGFB), transcript variant 2, mRNA.
ILMN_2235785	KCNH6	NM_030779.2	2.02077	2.02175	potassium voltage-gated channel, subfamily H (eag-related), member 6 (KCNH6), transcript variant 1, mRNA.
ILMN_1663160	ZNF337	NM_015655.2	2.02621	1.61209	zinc finger protein 337 (ZNF337), mRNA.
ILMN_2051408	PNPT1	NM_033109.2	2.02796	2.12286	polyribonucleotide nucleotidyltransferase 1 (PNPT1), mRNA.
ILMN_2415179	CLSTN1	NM_001009566.1	2.02936	1.36221	calsyntenin 1 (CLSTN1), transcript variant 1, mRNA.
ILMN_1798081	PTPRF	NM_130440.1	2.03159	1.3765	protein tyrosine phosphatase, receptor type, F (PTPRF), transcript variant 2, mRNA.
ILMN_3294235	LOC100133177	XR_038205.1	2.03302	1.85676	PREDICTED: misc_RNA (LOC100133177), miscRNA.
ILMN_1741054	SLC5A6	NM_021095.1	2.03639	1.89536	solute carrier family 5 (sodium-dependent vitamin transporter), member 6 (SLC5A6), mRNA.
ILMN_1805543	ADAMTS9	NM_182920.1	2.03989	2.23063	ADAM metallopeptidase with thrombospondin type 1 motif, 9 (ADAMTS9), mRNA.
ILMN_3245907	FAM160B2	NM_022749.5	2.04091	1.21785	family with sequence similarity 160, member B2 (FAM160B2), mRNA.
ILMN_1764764	MUM1	NM_032853.2	2.04389	1.48144	melanoma associated antigen (mutated) 1 (MUM1), mRNA.
ILMN_1758831	RNF31	NM_017999.4	2.04476	1.5814	ring finger protein 31 (RNF31), mRNA.
ILMN_3251550	PHLDA1	NM_007350.3	2.04954	1.93972	pleckstrin homology-like domain, family A, member 1 (PHLDA1), mRNA.
ILMN_1758633	CCDC130	NM_030818.2	2.05056	1.59527	coiled-coil domain containing 130 (CCDC130), mRNA.
ILMN_1796755	ITGB5	NM_002213.3	2.05116	1.34221	integrin, beta 5 (ITGB5), mRNA. XM_944688 XM_944693
ILMN_1733155	GIT1	NM_014030.3	2.05209	1.36061	G protein-coupled receptor kinase interacting ArfGAP 1 (GIT1), transcript variant 2, mRNA.
ILMN_1678805	POMT2	NM_013382.3	2.05486	1.35972	protein-O-mannosyltransferase 2 (POMT2), mRNA.
ILMN_1671839	TAF1C	NM_139353.1	2.05578	1.81717	TATA box binding protein (TBP)-associated factor, RNA polymerase I, C, 110kDa (TAF1C), transcript variant 2, mRNA.
ILMN_1807972	MICAL1	NM_022765.2	2.05633	1.45167	microtubule associated monoxygenase, calponin and LIM domain containing 1 (MICAL1), mRNA.
ILMN_3231944	LOC100130516	XM_001720343.1	2.06394	1.21605	PREDICTED: hypothetical protein LOC100130516 (LOC100130516), mRNA.
ILMN_1777129	C16orf56	NM_025082.1	2.07664	1.32628	chromosome 16 open reading frame 56 (C16orf56), mRNA.
ILMN_2400500	LASS2	NM_022075.3	2.07814	1.33446	LAG1 homolog, ceramide synthase 2 (LASS2), transcript variant 2, mRNA.
ILMN_1773567	LAMA5	NM_005560.3	2.07984	1.87001	laminin, alpha 5 (LAMA5), mRNA.
ILMN_1763837	ANPEP	NM_001150.1	2.08173	1.54857	alanyl (membrane) aminopeptidase (aminopeptidase N, aminopeptidase M, microsomal aminopeptidase, CD13, p150) (ANPEP), mRNA.
ILMN_1789839	GTF3C1	NM_001520.2	2.08397	1.13967	general transcription factor IIIC, polypeptide 1, alpha 220kDa (GTF3C1), mRNA.
ILMN_1675857	COL4A6	NM_001847.2	2.08475	1.68656	collagen, type IV, alpha 6 (COL4A6), transcript variant A, mRNA.
ILMN_2352009	ACADVL	NM_000018.2	2.08792	1.54901	acyl-Coenzyme A dehydrogenase, very long chain (ACADVL), nuclear gene encoding mitochondrial protein, transcript variant 1, mRNA.
ILMN_1694980	NAGLU	NM_000263.3	2.09419	1.25775	N-acetylglucosaminidase, alpha- (NAGLU), mRNA.
ILMN_1667476	LTBR	NM_002342.1	2.09501	1.3728	lymphotoxin beta receptor (TNFR superfamily, member 3) (LTBR), mRNA.
ILMN_2331205	CHKB	NM_005198.3	2.09573	1.52278	choline kinase beta (CHKB), transcript variant 1, mRNA.
ILMN_1770152	ADAMTS18	NM_199355.2	2.10509	1.71147	ADAM metallopeptidase with thrombospondin type 1 motif, 18 (ADAMTS18), mRNA.
ILMN_1692398	CNTNAP1	NM_003632.1	2.10511	1.90398	contactin associated protein 1 (CNTNAP1), mRNA.
ILMN_1720857	GUSBL1	NR_003504.1	2.10657	1.78738	glucuronidase, beta-like 1 (GUSBL1), non-coding RNA.
ILMN_1807737	SFRS17A	NM_005088.2	2.11446	1.82259	splicing factor, arginine/serine-rich 17A (SFRS17A), transcript variant 1, mRNA.
ILMN_1756595	SH3TC1	NM_018986.3	2.11676	1.30711	SH3 domain and tetratricopeptide repeats 1 (SH3TC1), mRNA.
ILMN_2206272	D2HGDH	NM_152783.3	2.11776	1.65409	D-2-hydroxyglutarate dehydrogenase (D2HGDH), nuclear gene encoding mitochondrial protein, mRNA.
ILMN_1796751	KIAA1274	NM_014431.1	2.11917	1.70444	KIAA1274 (KIAA1274), mRNA.
ILMN_2177090	LOC200030	NM_183372.3	2.12405	1.72521	neuroblastoma breakpoint family, member 11-like (LOC200030), mRNA.
ILMN_1729987	SRC	NM_198291.1	2.12926	1.17666	v-src sarcoma (Schmidt-Ruppin A-2) viral oncogene homolog (avian) (SRC), transcript variant 2, mRNA.
ILMN_1687335	FLNA	NM_001456.2	2.13624	1.27817	filamin A, alpha (actin binding protein 280) (FLNA), mRNA.
ILMN_2339835	PTGS1	NM_080591.1	2.1417	1.58408	prostaglandin-endoperoxide synthase 1 (prostaglandin G/H synthase and cyclooxygenase) (PTGS1), transcript variant 2, mRNA.
ILMN_2319913	DGKA	NM_201554.1	2.14237	1.78724	diacylglycerol kinase, alpha 80kDa (DGKA), transcript variant 4, mRNA.
ILMN_3236653	RNU1-5	NR_004400.1	2.1447	1.50166	RNA, U1 small nuclear 5 (RNU1-5), small nuclear RNA.
ILMN_2367010	GPR126	NM_001032394.1	2.14767	1.6045	G protein-coupled receptor 126 (GPR126), transcript variant a2, mRNA.
ILMN_1808898	NPR2	NM_003995.3	2.15141	1.65442	natriuretic peptide receptor B/guanylate cyclase B (atrionatriuretic peptide receptor B) (NPR2), mRNA.
ILMN_1672547	MYO9B	NM_004145.2	2.15379	1.349	myosin IXB (MYO9B), mRNA.
ILMN_2148944	ADCY4	NM_139247.2	2.15471	2.07528	adenylate cyclase 4 (ADCY4), mRNA.
ILMN_3232282	LOC100130445	XM_001715069.1	2.1574	2.29881	PREDICTED: similar to AML-associated zinc finger protein (LOC100130445), mRNA.
ILMN_1751500	ADAM15	NM_207195.1	2.15972	1.3099	ADAM metallopeptidase domain 15 (ADAM15), transcript variant 4, mRNA.
ILMN_1655195	SMA4	NM_021652.1	2.16171	1.23121	SMA4 (SMA4), mRNA.
ILMN_2305721	POMT1	NM_007171.3	2.16946	1.40039	protein-O-mannosyltransferase 1 (POMT1), transcript variant 1, mRNA.
ILMN_1799856	NOMO2	NM_173614.2	2.17482	1.56992	NODAL modulator 2 (NOMO2), transcript variant 2, mRNA.
ILMN_1763447	PLXNB2	NM_012401.2	2.176	1.65911	plexin B2 (PLXNB2), mRNA.
ILMN_1780698	ZFYVE19	NM_001077268.1	2.17671	1.48891	zinc finger, FYVE domain containing 19 (ZFYVE19), mRNA.
ILMN_1770356	POLRMT	NM_005035.3	2.17826	1.43498	polymerase (RNA) mitochondrial (DNA directed) (POLRMT), nuclear gene encoding mitochondrial protein, mRNA.
ILMN_1665449	ROBO4	NM_019055.4	2.18008	1.76221	roundabout homolog 4, magic roundabout (Drosophila) (ROBO4), mRNA.
ILMN_1705682	LEPREL2	NM_014262.2	2.18097	1.43244	leprecan-like 2 (LEPREL2), mRNA.
ILMN_2297069	FAM115A	NM_014719.1	2.18875	2.00603	family with sequence similarity 115, member A (FAM115A), mRNA.
ILMN_2054928	XPNPEP3	NM_022098.2	2.1895	1.75427	X-prolyl aminopeptidase (aminopeptidase P) 3, putative (XPNPEP3), mRNA.
ILMN_1711156	LOC645895	XM_928866.1	2.19035	2.00755	PREDICTED: hypothetical protein LOC645895 (LOC645895), mRNA.
ILMN_2108938	FNBP4	NM_015308.1	2.19326	1.83611	formin binding protein 4 (FNBP4), mRNA.
ILMN_1664922	FLNB	NM_001457.1	2.19385	1.806	filamin B, beta (actin binding protein 278) (FLNB), mRNA.
ILMN_1764723	SH3PXD2B	NM_001017995.1	2.1944	1.43346	SH3 and PX domains 2B (SH3PXD2B), mRNA.
ILMN_1686981	SULF2	NM_018837.2	2.19461	1.63103	sulfatase 2 (SULF2), transcript variant 1, mRNA.
ILMN_1762835	HELZ	NM_014877.3	2.19611	1.61097	helicase with zinc finger (HELZ), mRNA.
ILMN_1724250	GRN	NM_002087.2	2.1994	1.68004	granulin (GRN), mRNA.
ILMN_1689353	APLN	NM_017413.3	2.20075	1.7881	apelin (APLN), mRNA.
ILMN_1726114	SLC45A3	NM_033102.2	2.20524	1.646	solute carrier family 45, member 3 (SLC45A3), mRNA.
ILMN_1704446	SLC6A10P	NR_003083.2	2.20748	1.11049	solute carrier family 6 (neurotransmitter transporter, creatine), member 10 (pseudogene) (SLC6A10P) on chromosome 16.
ILMN_1676899	YEATS2	NM_018023.3	2.21542	1.47629	YEATS domain containing 2 (YEATS2), mRNA.
ILMN_3307221	NAV2	NM_145117.4	2.22097	1.85003	neuron navigator 2 (NAV2), transcript variant 2, mRNA.
ILMN_1786893	RBM5	NM_005778.1	2.22436	2.26419	RNA binding motif protein 5 (RBM5), mRNA.
ILMN_1661138	GON4L	NM_001037533.1	2.22757	2.20815	gon-4-like (C. elegans) (GON4L), transcript variant 1, mRNA.
ILMN_1718207	SETDB1	NM_012432.2	2.23321	1.65295	SET domain, bifurcated 1 (SETDB1), mRNA.
ILMN_1801226	DOCK6	NM_020812.1	2.23424	1.72447	dedicator of cytokinesis 6 (DOCK6), mRNA.
ILMN_1709549	PLEKHM1	XM_001128220.1	2.24216	1.62959	PREDICTED: pleckstrin homology domain containing, family M (with RUN domain) member 1 (PLEKHM1), mRNA.
ILMN_1725193	IGFBP2	NM_000597.2	2.24254	1.34114	insulin-like growth factor binding protein 2, 36kDa (IGFBP2), mRNA.
ILMN_1767362	ADAMTS6	NM_197941.2	2.24294	1.81136	ADAM metallopeptidase with thrombospondin type 1 motif, 6 (ADAMTS6), mRNA.
ILMN_1795949	CORO7	NM_024535.2	2.2434	1.30972	coronin 7 (CORO7), mRNA.
ILMN_2133675	SGSH	NM_000199.2	2.25477	1.53984	N-sulfoglucosamine sulfohydrolase (sulfamidase) (SGSH), mRNA.
ILMN_1809963	RSAD1	NM_018346.1	2.25567	1.45178	radical S-adenosyl methionine domain containing 1 (RSAD1), mRNA.
ILMN_1742163	LOC441087	NM_001013716.1	2.25683	1.69715	hypothetical gene supported by AK125735 (LOC441087), mRNA.
ILMN_2180929	SLC16A12	NM_213606.1	2.26152	2.17001	solute carrier family 16, member 12 (monocarboxylic acid transporter 12) (SLC16A12), mRNA.
ILMN_2363392	TNFSF14	NM_172014.1	2.26255	2.09277	tumor necrosis factor (ligand) superfamily, member 14 (TNFSF14), transcript variant 2, mRNA.
ILMN_2384544	ADAM15	NM_003815.3	2.26605	1.35565	ADAM metallopeptidase domain 15 (ADAM15), transcript variant 2, mRNA.
ILMN_1660810	TTC17	NM_018259.4	2.27879	1.4075	tetratricopeptide repeat domain 17 (TTC17), mRNA.
ILMN_2368597	SMG7	NM_201569.1	2.2847	1.82798	Smg-7 homolog, nonsense mediated mRNA decay factor (C. elegans) (SMG7), transcript variant 4, mRNA.
ILMN_3251944	LOC100130598	XM_001721180.1	2.28743	2.65546	PREDICTED: hypothetical protein LOC100130598 (LOC100130598), mRNA.
ILMN_1739450	NFE2L1	NM_003204.1	2.29396	1.68575	nuclear factor (erythroid-derived 2)-like 1 (NFE2L1), mRNA.
ILMN_1656822	DNM2	NM_001005361.1	2.29805	1.23244	dynamin 2 (DNM2), transcript variant 2, mRNA.
ILMN_3274470	LOC100133607	XM_001713724.1	2.29849	2.09344	PREDICTED: hypothetical protein LOC100133607, transcript variant 2 (LOC100133607), mRNA.
ILMN_3248218	SNORD104	NR_004380.1	2.2986	1.60406	small nucleolar RNA, C/D box 104 (SNORD104), small nucleolar RNA.
ILMN_1714170	SPSB1	NM_025106.2	2.29967	1.89989	splA/ryanodine receptor domain and SOCS box containing 1 (SPSB1), mRNA.
ILMN_1654563	EFNB1	NM_004429.3	2.31112	1.73697	ephrin-B1 (EFNB1), mRNA.
ILMN_1719286	CTSA	NM_000308.2	2.31238	1.77505	cathepsin A (CTSA), transcript variant 1, mRNA.
ILMN_3269655	FLJ35390	NR_024416.1	2.31606	2.60976	hypothetical LOC255031 (FLJ35390), transcript variant 1, non-coding RNA.
ILMN_1794677	TMC6	NM_007267.5	2.3213	1.55486	transmembrane channel-like 6 (TMC6), mRNA.
ILMN_1656656	COX19	NM_001031617.2	2.32176	2.09076	COX19 cytochrome c oxidase assembly homolog (S. cerevisiae) (COX19), mRNA.
ILMN_1670899	FBN2	NM_001999.3	2.32388	2.04871	fibrillin 2 (FBN2), mRNA.
ILMN_1715684	LAMB3	NM_000228.2	2.32608	1.54417	laminin, beta 3 (LAMB3), transcript variant 1, mRNA.
ILMN_1774330	WSCD1	NM_015253.1	2.32768	2.13478	WSC domain containing 1 (WSCD1), mRNA.
ILMN_1674243	TFRC	NM_003234.1	2.32815	1.7385	transferrin receptor (p90, CD71) (TFRC), mRNA.
ILMN_1767556	C10orf10	NM_007021.2	2.33418	1.58672	chromosome 10 open reading frame 10 (C10orf10), mRNA.
ILMN_1680774	LOC730994	XM_001132373.1	2.33616	1.76422	PREDICTED: similar to NACHT, leucine rich repeat and PYD (pyrin domain) containing 1, transcript variant 1 (LOC730994), mRNA.
ILMN_1749915	C1orf63	NM_020317.3	2.33798	2.58017	chromosome 1 open reading frame 63 (C1orf63), mRNA.
ILMN_1715969	SLC25A37	NM_016612.2	2.33871	1.82876	solute carrier family 25, member 37 (SLC25A37), nuclear gene encoding mitochondrial protein, mRNA.
ILMN_3310491	MIR1978	NR_031742.1	2.34314	2.18702	microRNA 1978 (MIR1978), microRNA.
ILMN_1699354	EPHA2	NM_004431.2	2.34448	1.64813	EPH receptor A2 (EPHA2), mRNA.
ILMN_1697639	OGT	NM_181673.1	2.34692	2.18621	O-linked N-acetylglucosamine (GlcNAc) transferase (UDP-N-acetylglucosamine:polypeptide-N-acetylglucosaminyl transferase) (OGT), transcript variant 2, mRNA.
ILMN_1686405	KDR	NM_002253.1	2.3471	2.3309	kinase insert domain receptor (a type III receptor tyrosine kinase) (KDR), mRNA.
ILMN_2375360	COL4A5	NM_033380.1	2.35141	1.93414	collagen, type IV, alpha 5 (COL4A5), transcript variant 2, mRNA.
ILMN_1768534	BHLHB2	NM_003670.1	2.35332	1.98515	basic helix-loop-helix domain containing, class B, 2 (BHLHB2), mRNA.
ILMN_1810992	CAD	NM_004341.3	2.35576	1.76551	carbamoyl-phosphate synthetase 2, aspartate transcarbamylase, and dihydroorotase (CAD), mRNA.
ILMN_1660079	RNF44	NM_014901.4	2.35653	1.44011	ring finger protein 44 (RNF44), mRNA.
ILMN_2402392	COL8A1	NM_020351.2	2.35794	0.956496	collagen, type VIII, alpha 1 (COL8A1), transcript variant 2, mRNA.
ILMN_2317581	SHANK3	NM_001080420.1	2.35977	1.4388	SH3 and multiple ankyrin repeat domains 3 (SHANK3), mRNA.
ILMN_1730773	SNORA70	NR_000011.1	2.36185	2.26654	small nucleolar RNA, H/ACA box 70 (SNORA70), small nucleolar RNA.
ILMN_1670379	ANTXR1	NM_032208.1	2.36801	2.03426	anthrax toxin receptor 1 (ANTXR1), transcript variant 1, mRNA.
ILMN_1701487	TAOK2	NM_016151.2	2.36979	1.64643	TAO kinase 2 (TAOK2), transcript variant 2, mRNA.
ILMN_1673023	EP400	NM_015409.3	2.37248	1.73047	E1A binding protein p400 (EP400), mRNA.
ILMN_1747968	RBM33	NM_001008408.3	2.37523	2.08162	RNA binding motif protein 33 (RBM33), transcript variant 1, mRNA.
ILMN_2129545	GNB4	NM_021629.2	2.37534	1.5714	guanine nucleotide binding protein (G protein), beta polypeptide 4 (GNB4), mRNA.
ILMN_1777342	PREX1	NM_020820.3	2.3781	1.36591	phosphatidylinositol-3,4,5-trisphosphate-dependent Rac exchange factor 1 (PREX1), mRNA.
ILMN_1809813	PGF	NM_002632.4	2.3812	1.93258	placental growth factor (PGF), mRNA.
ILMN_2311674	ADCY6	NM_020983.2	2.39273	1.5515	adenylate cyclase 6 (ADCY6), transcript variant 2, mRNA.
ILMN_1772124	ATRN	NM_139321.1	2.39305	1.88329	attractin (ATRN), transcript variant 1, mRNA.
ILMN_1654392	KHNYN	NM_015299.2	2.39368	1.73838	KH and NYN domain containing (KHNYN), mRNA.
ILMN_1678730	NOMO1	NM_014287.3	2.39388	1.75541	NODAL modulator 1 (NOMO1), mRNA.
ILMN_3248094	ANO2	NM_020373.2	2.404	2.40285	anoctamin 2 (ANO2), mRNA.
ILMN_1734602	SRRM2	NM_016333.2	2.42039	1.62794	serine/arginine repetitive matrix 2 (SRRM2), mRNA.
ILMN_2320888	CXCR4	NM_001008540.1	2.4204	2.91287	chemokine (C-X-C motif) receptor 4 (CXCR4), transcript variant 1, mRNA.
ILMN_1789419	EXOC3	NM_007277.4	2.42624	1.57557	exocyst complex component 3 (EXOC3), mRNA.
ILMN_1809417	LRFN4	NM_024036.3	2.43715	1.14521	leucine rich repeat and fibronectin type III domain containing 4 (LRFN4), mRNA.
ILMN_2317923	TMEM132A	NM_178031.2	2.44059	1.34571	transmembrane protein 132A (TMEM132A), transcript variant 2, mRNA.
ILMN_2282077	MIB2	NM_080875.1	2.44201	1.35183	mindbomb homolog 2 (Drosophila) (MIB2), mRNA.
ILMN_1776119	ABCC10	NM_033450.2	2.44655	1.94721	ATP-binding cassette, sub-family C (CFTR/MRP), member 10 (ABCC10), mRNA.
ILMN_1740160	PLCG1	NM_182811.1	2.4549	1.68696	phospholipase C, gamma 1 (PLCG1), transcript variant 2, mRNA.
ILMN_1721621	NKTR	NM_005385.3	2.45998	2.42183	natural killer-tumor recognition sequence (NKTR), mRNA.
ILMN_2084059	SLC12A4	NM_005072.3	2.46593	1.55916	solute carrier family 12 (potassium/chloride transporters), member 4 (SLC12A4), mRNA.
ILMN_1692742	DENND3	NM_014957.2	2.4664	1.48547	DENN/MADD domain containing 3 (DENND3), mRNA.
ILMN_1674768	LOC220686	NM_199283.4	2.47103	2.00688	hypothetical protein LOC220686 (LOC220686), mRNA.
ILMN_3240586	PLD6	NM_178836.2	2.47192	1.904	phospholipase D family, member 6 (PLD6), mRNA.
ILMN_1708934	ADM	NM_001124.1	2.4789	2.10275	adrenomedullin (ADM), mRNA.
ILMN_1697377	LOC649841	XM_938906.2	2.48118	2.90141	PREDICTED: similar to protein immuno-reactive with anti-PTH polyclonal antibodies (LOC649841), mRNA.
ILMN_3187283	LOC100128460	XR_037866.1	2.48519	2.09394	PREDICTED: misc_RNA (LOC100128460), miscRNA.
ILMN_1700432	ITPKB	NM_002221.2	2.48947	1.77647	inositol 1,4,5-trisphosphate 3-kinase B (ITPKB), mRNA.
ILMN_2193980	ABCB6	NM_005689.1	2.49351	1.7623	ATP-binding cassette, sub-family B (MDR/TAP), member 6 (ABCB6), nuclear gene encoding mitochondrial protein, mRNA.
ILMN_3184894	LOC100127971	XM_001720872.1	2.49779	2.60571	PREDICTED: hypothetical protein LOC100127971 (LOC100127971), mRNA.
ILMN_1661519	KIAA0408	NM_014702.3	2.49982	1.79311	KIAA0408 (KIAA0408), mRNA.
ILMN_1771862	TXNDC11	NM_015914.5	2.50368	1.70359	thioredoxin domain containing 11 (TXNDC11), mRNA.
ILMN_1794782	ABCG1	NM_016818.2	2.5068	1.81068	ATP-binding cassette, sub-family G (WHITE), member 1 (ABCG1), transcript variant 2, mRNA.
ILMN_1668469	KIAA0922	NM_015196.2	2.51319	1.68819	KIAA0922 (KIAA0922), mRNA.
ILMN_2127298	F2RL3	NM_003950.2	2.51397	2.23302	coagulation factor II (thrombin) receptor-like 3 (F2RL3), mRNA.
ILMN_3256478	LOC100129034	XM_001720357.1	2.51551	1.74131	PREDICTED: hypothetical protein LOC100129034 (LOC100129034), mRNA.
ILMN_1739640	DCHS1	NM_003737.2	2.51864	1.29961	dachsous 1 (Drosophila) (DCHS1), mRNA.
ILMN_1670130	ARID3A	NM_005224.2	2.52007	1.99755	AT rich interactive domain 3A (BRIGHT-like) (ARID3A), mRNA.
ILMN_1676986	NPIP	NM_006985.1	2.52074	1.63557	nuclear pore complex interacting protein (NPIP), mRNA.
ILMN_3245066	DENND4B	NM_014856.2	2.53524	1.60337	DENN/MADD domain containing 4B (DENND4B), mRNA.
ILMN_1760563	BAT2	NM_080686.2	2.54448	1.44359	HLA-B associated transcript 2 (BAT2), mRNA.
ILMN_2126957	NOMO1	NM_014287.3	2.54901	1.755	NODAL modulator 1 (NOMO1), mRNA.
ILMN_1692826	UNKL	NM_023076.3	2.55104	1.37843	unkempt homolog (Drosophila)-like (UNKL), transcript variant 1, mRNA.
ILMN_1727642	MOGS	NM_006302.2	2.55238	1.59642	mannosyl-oligosaccharide glucosidase (MOGS), transcript variant 1, mRNA.
ILMN_1778226	EXTL3	NM_001440.2	2.55582	1.60152	exostoses (multiple)-like 3 (EXTL3), mRNA.
ILMN_1714216	TSC2	NM_001077183.1	2.55622	1.2574	tuberous sclerosis 2 (TSC2), transcript variant 4, mRNA.
ILMN_1770673	AKNA	NM_030767.3	2.55963	1.73312	AT-hook transcription factor (AKNA), mRNA.
ILMN_1802089	SYMPK	NM_004819.2	2.56065	1.47599	symplekin (SYMPK), mRNA.
ILMN_1713301	DGCR2	NM_005137.2	2.56086	1.58034	DiGeorge syndrome critical region gene 2 (DGCR2), mRNA.
ILMN_1780302	DYNC1H1	NM_001376.2	2.56116	2.23173	dynein, cytoplasmic 1, heavy chain 1 (DYNC1H1), mRNA.
ILMN_1810420	DYSF	NM_003494.2	2.56403	1.70916	dysferlin, limb girdle muscular dystrophy 2B (autosomal recessive) (DYSF), mRNA.
ILMN_1758798	LOC728734	XM_001132754.1	2.56408	1.80544	PREDICTED: similar to kidney-specific protein (KS), transcript variant 1 (LOC728734), mRNA.
ILMN_2124471	SLC36A1	NM_078483.2	2.57945	1.74724	solute carrier family 36 (proton/amino acid symporter), member 1 (SLC36A1), mRNA.
ILMN_2334242	CREB1	NM_004379.2	2.58001	1.99192	cAMP responsive element binding protein 1 (CREB1), transcript variant A, mRNA.
ILMN_1724984	EIF2AK3	NM_004836.4	2.585	1.57074	eukaryotic translation initiation factor 2-alpha kinase 3 (EIF2AK3), mRNA.
ILMN_1750429	MKNK1	NM_003684.3	2.5861	1.78937	MAP kinase interacting serine/threonine kinase 1 (MKNK1), transcript variant 1, mRNA.
ILMN_1768595	DLG4	NM_001365.2	2.58664	1.75759	discs, large homolog 4 (Drosophila) (DLG4), mRNA.
ILMN_1793854	INTS1	XM_942544.2	2.58701	1.50756	PREDICTED: integrator complex subunit 1, transcript variant 11 (INTS1), mRNA.
ILMN_1736828	CHST10	NM_004854.3	2.58741	1.92123	carbohydrate sulfotransferase 10 (CHST10), mRNA.
ILMN_1765641	SEMA3A	NM_006080.2	2.58791	1.94072	sema domain, immunoglobulin domain (Ig), short basic domain, secreted, (semaphorin) 3A (SEMA3A), mRNA.
ILMN_1735156	SLC4A11	NM_032034.2	2.59046	1.79436	solute carrier family 4, sodium borate transporter, member 11 (SLC4A11), mRNA.
ILMN_2188966	IGFALS	NM_004970.1	2.59489	2.07605	insulin-like growth factor binding protein, acid labile subunit (IGFALS), mRNA.
ILMN_2075820	ZNF598	NM_178167.2	2.59755	1.42288	zinc finger protein 598 (ZNF598), mRNA.
ILMN_1698996	SLC19A1	NM_194255.1	2.60173	1.43193	solute carrier family 19 (folate transporter), member 1 (SLC19A1), mRNA.
ILMN_1787109	CLK2	XM_941392.1	2.60253	2.11103	PREDICTED: CDC-like kinase 2, transcript variant 3 (CLK2), mRNA.
ILMN_1797189	MAP3K12	NM_006301.2	2.60375	2.11744	mitogen-activated protein kinase kinase kinase 12 (MAP3K12), mRNA.
ILMN_1770537	NGFRAP1	NM_014380.1	2.60614	2.48872	nerve growth factor receptor (TNFRSF16) associated protein 1 (NGFRAP1), transcript variant 3, mRNA.
ILMN_1701940	FAM73B	NM_032809.2	2.60629	1.66262	family with sequence similarity 73, member B (FAM73B), mRNA.
ILMN_3239130	AGAP6	NM_001077665.2	2.60651	1.48208	ArfGAP with GTPase domain, ankyrin repeat and PH domain 6 (AGAP6), mRNA.
ILMN_1715968	MLL4	NM_014727.1	2.61528	1.70824	myeloid/lymphoid or mixed-lineage leukemia 4 (MLL4), mRNA.
ILMN_1724941	CDCP1	NM_022842.3	2.61755	1.97527	CUB domain containing protein 1 (CDCP1), transcript variant 1, mRNA.
ILMN_1677719	CHST1	NM_003654.3	2.62171	2.30236	carbohydrate (keratan sulfate Gal-6) sulfotransferase 1 (CHST1), mRNA.
ILMN_1766054	ABCA1	NM_005502.2	2.62244	2.34884	ATP-binding cassette, sub-family A (ABC1), member 1 (ABCA1), mRNA.
ILMN_2103591	MORC2	NM_014941.1	2.6246	2.14691	MORC family CW-type zinc finger 2 (MORC2), mRNA.
ILMN_2317580	SHANK3	NM_001080420.1	2.62743	1.76903	SH3 and multiple ankyrin repeat domains 3 (SHANK3), mRNA.
ILMN_2209993	PLIN5	NM_001013706.2	2.63545	1.87232	perilipin 5 (PLIN5), mRNA.
ILMN_1711994	TCIRG1	NM_006053.2	2.63661	1.724	T-cell, immune regulator 1, ATPase, H+ transporting, lysosomal V0 subunit A3 (TCIRG1), transcript variant 2, mRNA.
ILMN_2340259	PDE4B	NM_002600.3	2.64099	2.44172	phosphodiesterase 4B, cAMP-specific (phosphodiesterase E4 dunce homolog, Drosophila) (PDE4B), transcript variant a, mRNA.
ILMN_1753805	PRKD2	NM_016457.3	2.64757	2.12344	protein kinase D2 (PRKD2), mRNA.
ILMN_1673933	LOC440341	XM_932044.1	2.65171	1.73752	PREDICTED: similar to nuclear pore complex interacting protein, transcript variant 4 (LOC440341), mRNA.
ILMN_2141790	HYOU1	NM_006389.2	2.66647	1.86921	hypoxia up-regulated 1 (HYOU1), mRNA.
ILMN_2335072	TAF1C	NM_139353.1	2.66724	1.67924	TATA box binding protein (TBP)-associated factor, RNA polymerase I, C, 110kDa (TAF1C), transcript variant 2, mRNA.
ILMN_1761540	SEMA3F	NM_004186.2	2.68332	1.59439	sema domain, immunoglobulin domain (Ig), short basic domain, secreted, (semaphorin) 3F (SEMA3F), mRNA.
ILMN_3294642	LOC392787	XR_017429.1	2.68973	1.68874	PREDICTED: misc_RNA (LOC392787), miscRNA.
ILMN_2209578	CTGLF3	NM_001077665.1	2.69074	2.49113	centaurin, gamma-like family, member 3 (CTGLF3), mRNA.
ILMN_1808713	HSD17B2	NM_002153.1	2.69268	2.17249	hydroxysteroid (17-beta) dehydrogenase 2 (HSD17B2), mRNA.
ILMN_1803779	AP2A2	NM_012305.2	2.70668	1.48509	adaptor-related protein complex 2, alpha 2 subunit (AP2A2), mRNA.
ILMN_1685156	ADCY6	NM_020983.2	2.71151	2.17315	adenylate cyclase 6 (ADCY6), transcript variant 2, mRNA.
ILMN_2385178	MIB2	NM_080875.1	2.71187	1.1827	mindbomb homolog 2 (Drosophila) (MIB2), mRNA.
ILMN_1775734	SH2D3C	NM_170600.1	2.71411	2.14408	SH2 domain containing 3C (SH2D3C), transcript variant 2, mRNA.
ILMN_1719972	PLXNA3	NM_017514.2	2.73522	1.55599	plexin A3 (PLXNA3), mRNA.
ILMN_1764573	XIST	NR_001564.1	2.74014	2.62051	X (inactive)-specific transcript (non-protein coding) (XIST), non-coding RNA.
ILMN_1764891	ZNF384	NM_133476.3	2.74631	1.70706	zinc finger protein 384 (ZNF384), transcript variant 2, mRNA.
ILMN_3241626	QRFPR	NM_198179.2	2.74988	2.30213	pyroglutamylated RFamide peptide receptor (QRFPR), mRNA.
ILMN_1670028	LPIN2	NM_014646.2	2.75072	2.25506	lipin 2 (LPIN2), mRNA.
ILMN_2061185	SH2B1	NM_015503.1	2.76573	1.09488	SH2B adaptor protein 1 (SH2B1), mRNA.
ILMN_1774739	MMP14	NM_004995.2	2.76857	1.62689	matrix metallopeptidase 14 (membrane-inserted) (MMP14), mRNA.
ILMN_2334243	CREB1	NM_004379.2	2.76874	2.40574	cAMP responsive element binding protein 1 (CREB1), transcript variant A, mRNA.
ILMN_1806010	CUL9	NM_015089.2	2.77253	1.83872	cullin 9 (CUL9), mRNA.
ILMN_1674560	GBA2	NM_020944.2	2.77411	2.02543	glucosidase, beta (bile acid) 2 (GBA2), mRNA.
ILMN_2277419	SLC38A10	NM_001037984.1	2.79568	1.33869	solute carrier family 38, member 10 (SLC38A10), transcript variant 1, mRNA.
ILMN_3244110	FAM156B	NM_001099684.1	2.79847	1.86645	family with sequence similarity 156, member B (FAM156B), mRNA.
ILMN_1769787	SELO	NM_031454.1	2.80161	1.76289	selenoprotein O (SELO), mRNA.
ILMN_1705447	AFG3L1	NM_001031805.1	2.80945	1.9687	AFG3 ATPase family gene 3-like 1 (yeast) (AFG3L1), transcript variant 2, mRNA.
ILMN_1658160	FAM156A	NM_014138.3	2.82878	1.71235	family with sequence similarity 156, member A (FAM156A), mRNA.
ILMN_1699121	TMEM16B	NM_020373.1	2.83504	2.81753	transmembrane protein 16B (TMEM16B), mRNA.
ILMN_1733157	THSD1	NM_018676.2	2.83767	2.99958	thrombospondin, type I, domain containing 1 (THSD1), transcript variant 1, mRNA.
ILMN_1768311	LOC728888	XR_015889.1	2.83814	1.87033	PREDICTED: similar to Protein KIAA0220 (LOC728888), mRNA.
ILMN_3264112	LOC100129362	XM_001721430.1	2.84534	2.37784	PREDICTED: hypothetical protein LOC100129362 (LOC100129362), mRNA.
ILMN_1677487	ANKZF1	NM_001042410.1	2.84549	1.6942	ankyrin repeat and zinc finger domain containing 1 (ANKZF1), transcript variant 2, mRNA.
ILMN_2371055	EFNA1	NM_004428.2	2.85172	3.74231	ephrin-A1 (EFNA1), transcript variant 1, mRNA.
ILMN_2119692	CSAD	NM_015989.3	2.88171	2.19745	cysteine sulfinic acid decarboxylase (CSAD), mRNA.
ILMN_1654318	PTPN23	NM_015466.1	2.88955	1.33063	protein tyrosine phosphatase, non-receptor type 23 (PTPN23), mRNA.
ILMN_1711157	NOTCH4	NM_004557.3	2.89145	2.19521	Notch homolog 4 (Drosophila) (NOTCH4), mRNA.
ILMN_1805668	ZNF486	XM_371152.3	2.89845	2.56965	PREDICTED: zinc finger protein 486 (ZNF486), mRNA.
ILMN_2188862	GDF15	NM_004864.1	2.91162	1.7942	growth differentiation factor 15 (GDF15), mRNA.
ILMN_1697629	PLA2G4B	NM_005090.2	2.92806	2.00679	phospholipase A2, group IVB (cytosolic) (PLA2G4B), mRNA.
ILMN_2265995	NBPF3	NM_032264.2	2.92813	1.9543	neuroblastoma breakpoint family, member 3 (NBPF3), mRNA.
ILMN_2183687	LIME1	NM_017806.1	2.93039	2.14059	Lck interacting transmembrane adaptor 1 (LIME1), mRNA.
ILMN_1763310	LOC654260	XM_942439.1	2.9309	1.65369	PREDICTED: similar to beta-tubulin cofactor D isoform 1 (LOC654260), mRNA.
ILMN_1796639	UBQLN3	NM_017481.2	2.9326	1.68099	ubiquilin 3 (UBQLN3), mRNA.
ILMN_1809750	TDRD1	NM_198795.1	2.9417	1.95817	tudor domain containing 1 (TDRD1), mRNA.
ILMN_3242883	AGAP8	NM_001077686.1	2.95033	2.31003	ArfGAP with GTPase domain, ankyrin repeat and PH domain 8 (AGAP8), mRNA.
ILMN_3300797	LOC729090	XR_015449.2	2.96632	2.56309	PREDICTED: similar to Eukaryotic translation elongation factor 1 alpha 1 (LOC729090), mRNA.
ILMN_1703041	IDUA	NM_000203.3	2.96799	1.62295	iduronidase, alpha-L- (IDUA), mRNA.
ILMN_1703688	RASA2	NM_006506.2	2.96866	1.78778	RAS p21 protein activator 2 (RASA2), mRNA.
ILMN_1673409	MGC16121	XM_001128419.1	2.97345	2.89748	PREDICTED: hypothetical protein MGC16121 (MGC16121), mRNA.
ILMN_2059996	MEGF8	NM_001410.1	2.98078	1.2657	multiple EGF-like-domains 8 (MEGF8), mRNA.
ILMN_2081465	APLP2	NM_001642.1	2.98416	2.31376	amyloid beta (A4) precursor-like protein 2 (APLP2), mRNA.
ILMN_1785528	FAM39DP	NR_003659.1	2.98522	1.80353	family with sequence similarity 39, member D pseudogene (FAM39DP) on chromosome 15.
ILMN_1793386	MED12	NM_005120.1	2.99197	1.83564	mediator of RNA polymerase II transcription, subunit 12 homolog (yeast) (MED12), mRNA.
ILMN_3188106	CYTH2	NM_017457.4	3.01266	2.23801	cytohesin 2 (CYTH2), transcript variant 1, mRNA.
ILMN_2078389	SLC4A2	NM_003040.2	3.02395	1.40218	solute carrier family 4, anion exchanger, member 2 (erythrocyte membrane protein band 3-like 1) (SLC4A2), mRNA.
ILMN_1752968	LAMB2	NM_002292.3	3.04234	1.80759	laminin, beta 2 (laminin S) (LAMB2), mRNA.
ILMN_1720158	ETS2	NM_005239.4	3.05456	2.4567	v-ets erythroblastosis virus E26 oncogene homolog 2 (avian) (ETS2), mRNA.
ILMN_3245458	SNORA61	NR_002987.1	3.064	2.32636	small nucleolar RNA, H/ACA box 61 (SNORA61), small nucleolar RNA.
ILMN_2110751	CHRNA5	NM_000745.2	3.07314	2.64967	cholinergic receptor, nicotinic, alpha 5 (CHRNA5), mRNA.
ILMN_3225673	LOC730060	XM_001126170.1	3.09059	2.59267	PREDICTED: hypothetical LOC730060 (LOC730060), mRNA.
ILMN_2390946	SCARF1	NM_145350.1	3.09788	2.09219	scavenger receptor class F, member 1 (SCARF1), transcript variant 3, mRNA.
ILMN_2111739	MAN2C1	NM_006715.2	3.10035	1.94133	mannosidase, alpha, class 2C, member 1 (MAN2C1), mRNA.
ILMN_1654060	MKNK2	NM_199054.2	3.12088	1.64334	MAP kinase interacting serine/threonine kinase 2 (MKNK2), transcript variant 2, mRNA.
ILMN_2321648	SH2D3C	NM_005489.1	3.12451	2.04269	SH2 domain containing 3C (SH2D3C), transcript variant 1, mRNA.
ILMN_1721636	TSC22D4	NM_030935.3	3.1565	2.06686	TSC22 domain family, member 4 (TSC22D4), mRNA.
ILMN_1751958	NSUN5	NM_148956.1	3.18312	2.02377	NOL1/NOP2/Sun domain family, member 5 (NSUN5), transcript variant 1, mRNA.
ILMN_1714181	MEGF8	NM_001410.2	3.20161	2.14417	multiple EGF-like-domains 8 (MEGF8), mRNA.
ILMN_3298410	LOC729120	XM_001133026.1	3.2088	2.02018	PREDICTED: hypothetical LOC729120 (LOC729120), mRNA.
ILMN_2228196	C6orf170	NM_152730.4	3.21498	2.07409	chromosome 6 open reading frame 170 (C6orf170), mRNA.
ILMN_1681882	CETP	NM_000078.1	3.23412	2.37375	cholesteryl ester transfer protein, plasma (CETP), mRNA.
ILMN_2175094	TDRD1	NM_198795.1	3.23779	2.32391	tudor domain containing 1 (TDRD1), mRNA.
ILMN_2059211	KIAA0195	NM_014738.2	3.23927	1.37785	KIAA0195 (KIAA0195), mRNA.
ILMN_1788315	SIN3B	NM_015260.1	3.23939	1.97836	SIN3 homolog B, transcription regulator (yeast) (SIN3B), mRNA.
ILMN_1746362	LOC440895	XM_290985.6	3.2525	3.11987	PREDICTED: similar to LIM and senescent cell antigen-like domains 1, transcript variant 1 (LOC440895), mRNA.
ILMN_1712291	MICALL2	NM_182924.2	3.25419	2.2573	MICAL-like 2 (MICALL2), transcript variant 1, mRNA.
ILMN_1760556	C1orf63	NM_207035.1	3.27463	3.4561	chromosome 1 open reading frame 63 (C1orf63), transcript variant 1, mRNA.
ILMN_1772239	LOC400406	XR_017358.1	3.28388	1.6831	PREDICTED: similar to ADAM metallopeptidase with thrombospondin type 1 motif, 7 preproprotein (LOC400406), mRNA.
ILMN_2049364	FAM119A	NM_145280.3	3.30764	2.17219	family with sequence similarity 119, member A (FAM119A), mRNA.
ILMN_2188119	ARL16	NM_001040025.1	3.31384	2.59449	ADP-ribosylation factor-like 16 (ARL16), mRNA.
ILMN_2070052	LOC613037	NR_002555.2	3.31487	2.3497	nuclear pore complex interacting protein pseudogene (LOC613037), non-coding RNA.
ILMN_1655987	STAB1	NM_015136.2	3.32895	1.73454	stabilin 1 (STAB1), mRNA.
ILMN_1787548	HSPG2	NM_005529.5	3.33263	2.37253	heparan sulfate proteoglycan 2 (HSPG2), mRNA.
ILMN_2227495	ZNF549	NM_153263.1	3.34294	2.63684	zinc finger protein 549 (ZNF549), mRNA.
ILMN_1682038	SNORA25	NR_003028.1	3.36008	2.97533	small nucleolar RNA, H/ACA box 25 (SNORA25), small nucleolar RNA.
ILMN_1655563	KIAA0427	NM_014772.1	3.36037	1.67138	KIAA0427 (KIAA0427), mRNA.
ILMN_1798308	AHSA2	NM_152392.2	3.36483	2.81355	AHA1, activator of heat shock 90kDa protein ATPase homolog 2 (yeast) (AHSA2), mRNA.
ILMN_1701558	MAP1A	NM_002373.4	3.36714	1.99109	microtubule-associated protein 1A (MAP1A), mRNA.
ILMN_1673649	HYOU1	NM_006389.2	3.37015	1.77414	hypoxia up-regulated 1 (HYOU1), mRNA.
ILMN_1763605	DIDO1	NM_080797.2	3.37095	2.58329	death inducer-obliterator 1 (DIDO1), transcript variant 3, mRNA.
ILMN_2262275	TRIM13	NM_001007278.1	3.3986	2.58982	tripartite motif-containing 13 (TRIM13), transcript variant 4, mRNA.
ILMN_1656868	LOC23117	XM_933834.2	3.43167	2.60713	PREDICTED: KIAA0220-like protein, transcript variant 16 (LOC23117), mRNA.
ILMN_1785405	SLC17A9	NM_022082.3	3.45994	1.60474	solute carrier family 17, member 9 (SLC17A9), mRNA.
ILMN_3273854	HNRNPA2B1	NM_002137.3	3.46268	3.65826	heterogeneous nuclear ribonucleoprotein A2/B1 (HNRNPA2B1), transcript variant A2, mRNA.
ILMN_3294106	LOC100190938	NR_024462.1	3.47398	2.54908	hypothetical LOC100190938 (LOC100190938), transcript variant 2, non-coding RNA.
ILMN_1872419		AW276479	3.47567	2.43666	xr14b10.x1 NCI_CGAP_Lu28 cDNA clone IMAGE:2760091 3, mRNA sequence
ILMN_3304111	LOC729978	XM_001723016.1	3.48295	2.665	PREDICTED: similar to LOC339047 protein, transcript variant 2 (LOC729978), mRNA.
ILMN_2160160	SNORD36C	NR_000016.1	3.49653	3.93894	small nucleolar RNA, C/D box 36C (SNORD36C), small nucleolar RNA.
ILMN_1869943		AK022839	3.52023	2.60442	cDNA FLJ12777 fis, clone NT2RP2001720
ILMN_2134381	C14orf85	NR_002808.1	3.52893	2.54026	chromosome 14 open reading frame 85 (C14orf85), non-coding RNA.
ILMN_3244516	C12orf51	NM_001109662.1	3.53253	2.66223	chromosome 12 open reading frame 51 (C12orf51), mRNA.
ILMN_2330994	NKTR	NM_001012651.1	3.58657	2.57769	natural killer-tumor recognition sequence (NKTR), transcript variant 2, mRNA.
ILMN_2091707	LOC123688	NM_001013619.1	3.59653	2.5959	similar to RIKEN cDNA C630028N24 gene (LOC123688), mRNA.
ILMN_1800512	HMOX1	NM_002133.1	3.61573	1.00673	heme oxygenase (decycling) 1 (HMOX1), mRNA.
ILMN_1758229	QSOX1	NM_002826.4	3.67768	1.68908	quiescin Q6 sulfhydryl oxidase 1 (QSOX1), transcript variant 1, mRNA.
ILMN_1912662		AA204695	3.72361	2.6051	zr87e09.r1 NCI_CGAP_GCB1 cDNA clone IMAGE:682696 5, mRNA sequence
ILMN_1765801	GAA	NM_000152.3	3.73634	2.00144	glucosidase, alpha; acid (GAA), transcript variant 1, mRNA.
ILMN_2394132	PRO1853	NM_144736.3	3.74193	3.11551	hypothetical protein PRO1853 (PRO1853), transcript variant 1, mRNA.
ILMN_1696843	LOC613037	NR_002555.2	3.74325	2.25688	nuclear pore complex interacting protein pseudogene (LOC613037), non-coding RNA.
ILMN_1710284	HES1	NM_005524.2	3.76912	4.20307	hairy and enhancer of split 1, (Drosophila) (HES1), mRNA.
ILMN_2208802	NPIP	NM_006985.1	3.77536	1.99884	nuclear pore complex interacting protein (NPIP), mRNA.
ILMN_2103547	GOLGA8B	NM_001023567.2	3.78428	3.25524	golgi autoantigen, golgin subfamily a, 8B (GOLGA8B), mRNA.
ILMN_3243664	LOC440353	NR_002603.1	3.79694	2.58927	nuclear pore complex interacting protein pseudogene (LOC440353), non-coding RNA.
ILMN_1714352	DMWD	NM_004943.1	3.80825	1.90209	dystrophia myotonica, WD repeat containing (DMWD), mRNA.
ILMN_1765109	TNFRSF25	NM_148973.1	3.81407	2.47885	tumor necrosis factor receptor superfamily, member 25 (TNFRSF25), transcript variant 10, mRNA.
ILMN_3234089	N4BP2L2	NM_033111.3	3.83441	3.3349	NEDD4 binding protein 2-like 2 (N4BP2L2), transcript variant 1, mRNA.
ILMN_1744268	PLEC1	NM_000445.2	3.85187	2.48114	plectin 1, intermediate filament binding protein 500kDa (PLEC1), transcript variant 1, mRNA.
ILMN_2328986	SREBF1	NM_004176.3	3.8559	2.1949	sterol regulatory element binding transcription factor 1 (SREBF1), transcript variant 2, mRNA.
ILMN_1666206	GSDMB	NM_001042471.1	3.86386	2.8317	gasdermin B (GSDMB), transcript variant 1, mRNA.
ILMN_1777487	ZNF839	NM_018335.3	3.86768	1.89605	zinc finger protein 839 (ZNF839), mRNA.
ILMN_3240226	LOC791120	NR_015357.1	3.88656	3.30871	hypothetical LOC791120 (LOC791120), non-coding RNA.
ILMN_1731922	LOC644931	XM_932522.1	3.9224	1.70546	PREDICTED: hypothetical LOC644931 (LOC644931), mRNA.
ILMN_3249286	SNORD12C	NR_002433.1	3.93558	3.40091	small nucleolar RNA, C/D box 12C (SNORD12C), small nucleolar RNA.
ILMN_1682818	TTLL3	NM_015644.3	3.95139	2.15431	tubulin tyrosine ligase-like family, member 3 (TTLL3), transcript variant 2, mRNA.
ILMN_2371053	EFNA1	NM_004428.2	4.01503	4.60442	ephrin-A1 (EFNA1), transcript variant 1, mRNA.
ILMN_3237656	LOC730313	XM_001720253.1	4.01972	2.71003	PREDICTED: hypothetical LOC730313 (LOC730313), mRNA.
ILMN_3246766	LOC100132247	NM_001135865.1	4.02554	2.47331	similar to Uncharacterized protein KIAA0220 (LOC100132247), mRNA.
ILMN_1803018	KIFC2	NM_145754.2	4.0545	1.94315	kinesin family member C2 (KIFC2), mRNA.
ILMN_1701247	LOC132241	XM_379215.2	4.12124	3.31842	PREDICTED: hypothetical protein LOC132241, transcript variant 1 (LOC132241), mRNA.
ILMN_2352245	RASSF6	NM_177532.3	4.19374	2.10465	Ras association (RalGDS/AF-6) domain family member 6 (RASSF6), transcript variant 1, mRNA.
ILMN_2061435	MEG3	NR_002766.1	4.19422	2.65981	maternally expressed 3 (non-protein coding) (MEG3), transcript variant 1, non-coding RNA. XR_001346-XR_001372
ILMN_3239435	HTT	NM_002111.6	4.21215	2.81434	huntingtin (HTT), mRNA.
ILMN_3239135	LOC100132391	XM_001716455.1	4.32261	2.51251	PREDICTED: hypothetical protein LOC100132391 (LOC100132391), mRNA.
ILMN_3233205	SNHG7	NR_003672.2	4.41393	2.15732	small nucleolar RNA host gene 7 (non-protein coding) (SNHG7), transcript variant 1, non-coding RNA.
ILMN_3186390	LOC100128510	XM_001715759.1	4.41521	4.05291	PREDICTED: hypothetical protein LOC100128510 (LOC100128510), mRNA.
ILMN_1691846	G0S2	NM_015714.2	4.53916	3.31677	G0/G1switch 2 (G0S2), mRNA.
ILMN_1900734		BF996074	4.63567	2.97863	MR1-GN0172-061100-005-h03 GN0172 cDNA, mRNA sequence
ILMN_3237177	FAM175A	NM_139076.2	4.70234	3.68824	family with sequence similarity 175, member A (FAM175A), mRNA.
ILMN_3248703	SNORD99	NR_003077.1	4.75059	3.57764	small nucleolar RNA, C/D box 99 (SNORD99), small nucleolar RNA.
ILMN_1682399	CLOCK	NM_004898.2	4.7742	5.99037	clock homolog (mouse) (CLOCK), mRNA.
ILMN_1768754	PILRB	NM_013440.3	4.83447	2.76255	paired immunoglobin-like type 2 receptor beta (PILRB), transcript variant 1, mRNA.
ILMN_2147105	LOC440348	NM_001018059.2	4.90056	3.10502	similar to nuclear pore complex interacting protein (LOC440348), mRNA.
ILMN_1800750	ZNF692	NM_017865.2	4.99772	3.36529	zinc finger protein 692 (ZNF692), transcript variant 2, mRNA.
ILMN_1727165	LOC644852	XM_934218.1	5.04402	3.70833	PREDICTED: hypothetical protein LOC644852, transcript variant 2 (LOC644852), mRNA.
ILMN_1688070	NSUN5C	NM_149379.1	5.15345	2.73694	NOL1/NOP2/Sun domain family, member 5C (NSUN5C), transcript variant 4, mRNA.
ILMN_1805863	WDR81	NM_152348.1	5.24475	2.28584	WD repeat domain 81 (WDR81), mRNA.
ILMN_3248324	MGC16384	XM_001726755.1	5.34221	4.31378	PREDICTED: hypothetical protein MGC16384 (MGC16384), mRNA.
ILMN_1886493		AK026373	5.3531	4.82453	cDNA: FLJ22720 fis, clone HSI14320
ILMN_3210914	LOC344887	XR_038616.1	5.44367	3.61282	PREDICTED: misc_RNA (LOC344887), miscRNA.
ILMN_2215211	ZNF514	NM_032788.1	5.61521	3.97103	zinc finger protein 514 (ZNF514), mRNA.
ILMN_2152257	SSTR2	NM_001050.2	5.65228	3.44787	somatostatin receptor 2 (SSTR2), mRNA.
ILMN_2410783	GAA	NM_001079804.1	5.69515	2.98239	glucosidase, alpha; acid (GAA), transcript variant 3, mRNA.
ILMN_1665331	AMT	NM_000481.2	6.28287	5.72973	aminomethyltransferase (AMT), mRNA.
ILMN_2096970	MYO3B	NM_138995.1	6.41066	3.55949	myosin IIIB (MYO3B), mRNA.
ILMN_3246391	SNORD52	NR_002742.1	6.58337	3.08031	small nucleolar RNA, C/D box 52 (SNORD52), non-coding RNA.
ILMN_1716441	SNORD4A	NR_000010.1	6.65365	5.14738	small nucleolar RNA, C/D box 4A (SNORD4A), small nucleolar RNA.
ILMN_2352448	NSUN5B	NM_145645.2	7.07552	3.63429	NOP2/Sun domain family, member 5B (NSUN5B), transcript variant 2, mRNA.
ILMN_1671149	MEG3	NR_002766.1	7.34237	2.50623	maternally expressed 3 (non-protein coding) (MEG3), transcript variant 1, non-coding RNA. XR_001346-XR_001372
ILMN_1689007	SFRS14	NM_001017392.2	7.6019	3.6343	splicing factor, arginine/serine-rich 14 (SFRS14), transcript variant 1, mRNA.
ILMN_1790160	KIT	NM_001093772.1	7.6257	8.48122	v-kit Hardy-Zuckerman 4 feline sarcoma viral oncogene homolog (KIT), transcript variant 2, mRNA.
ILMN_2382906	PLCG1	NM_182811.1	7.82581	4.03371	phospholipase C, gamma 1 (PLCG1), transcript variant 2, mRNA.
ILMN_2229379	KIT	NM_000222.1	7.95066	8.64154	v-kit Hardy-Zuckerman 4 feline sarcoma viral oncogene homolog (KIT), mRNA.
ILMN_1807609	SPTBN5	NM_016642.2	8.14823	4.05543	spectrin, beta, non-erythrocytic 5 (SPTBN5), mRNA.
ILMN_1759411	C16orf79	NM_182563.2	8.33656	4.52809	chromosome 16 open reading frame 79 (C16orf79), mRNA.
ILMN_1812297	CYP26B1	NM_019885.2	8.58676	10.0844	cytochrome P450, family 26, subfamily B, polypeptide 1 (CYP26B1), mRNA.
ILMN_2395375	GABBR1	NM_021905.1	9.18745	3.04193	gamma-aminobutyric acid (GABA) B receptor, 1 (GABBR1), transcript variant 4, mRNA.
ILMN_1794638	VIP	NM_194435.1	9.81372	8.84531	vasoactive intestinal peptide (VIP), transcript variant 2, mRNA.
ILMN_1658579	CDK5RAP3	NM_176095.1	9.95503	6.29972	CDK5 regulatory subunit associated protein 3 (CDK5RAP3), transcript variant 1, mRNA.
ILMN_3265237	FLJ44342	XR_040497.1	14.3389	11.9032	PREDICTED: hypothetical LOC645460 (FLJ44342), miscRNA.
ILMN_2324202	GABRE	NM_004961.3	229.983	178.9	gamma-aminobutyric acid (GABA) A receptor, epsilon (GABRE), mRNA.
