# Supplementary material for: Large Impact of Low Concentration Oxidized LDL on Angiogenic Potential of Human Endothelial Cells: A Microarray Study
Source: PLoS One. 2012 Oct 24;7(10):e47421. doi: 10.1371/journal.pone.0047421 (PMC3480370; doi:10.1371/journal.pone.0047421)
Supplement: Table S2 — List of differentially expressed genes (≥1.5-fold difference, p<0.05). (XLS) [file pone.0047421.s003.xls]

## Sheet: Table S2
Differentially expressed genes (1.5-fold, p < 0.05)
PROBE_ID	SYMBOL	SEARCH_KEY	oxLDL12/Control	(LOX AB +oxLDL)/Control	DEFINITION
ILMN_1747673	RASL10A	NM_001007279.1	0.00965426	0.1	RAS-like, family 10, member A (RASL10A), transcript variant 2, mRNA.
ILMN_1725338	CLDN23	NM_194284.1	0.0133926	0.1	claudin 23 (CLDN23), mRNA.
ILMN_1775965	PPP4R4	NM_058237.1	0.0450375	0.159787	protein phosphatase 4, regulatory subunit 4 (PPP4R4), transcript variant 1, mRNA.
ILMN_1767068	SMAD6	NM_005585.2	0.0700417	0.11758	SMAD family member 6 (SMAD6), transcript variant 1, mRNA.
ILMN_1741224	GPR137C	XM_290615.5	0.0769336	0.174777	G protein-coupled receptor 137C (GPR137C), mRNA.
ILMN_1682034	HEY2	NM_012259.1	0.0886953	0.147745	hairy/enhancer-of-split related with YRPW motif 2 (HEY2), mRNA.
ILMN_1700935	HAS2	NM_005328.1	0.0999236	0.1	hyaluronan synthase 2 (HAS2), mRNA.
ILMN_2244547	ETNK1	NM_001039481.1	0.103511	0.01	ethanolamine kinase 1 (ETNK1), transcript variant 2, mRNA.
ILMN_1662358	MX1	NM_002462.2	0.110301	0.369477	myxovirus (influenza virus) resistance 1, interferon-inducible protein p78 (mouse) (MX1), mRNA.
ILMN_1654065	ATOH8	NM_032827.3	0.117025	0.135233	atonal homolog 8 (Drosophila) (ATOH8), mRNA.
ILMN_2219767	MYCN	NM_005378.4	0.126675	0.122097	v-myc myelocytomatosis viral related oncogene, neuroblastoma derived (avian) (MYCN), mRNA.
ILMN_1660757	LOC644422	XM_930254.1	0.130648	0.383225	PREDICTED: misc_RNA (LOC644422), miscRNA.
ILMN_1712112	RCAN1	NM_203418.1	0.152372	0.269027	regulator of calcineurin 1 (RCAN1), transcript variant 3, mRNA.
ILMN_3290035	LOC653737	XM_929340.3	0.159671	0.370115	PREDICTED: hypothetical LOC653737 (LOC653737), mRNA.
ILMN_2054297	PTGS2	NM_000963.1	0.175228	0.127276	prostaglandin-endoperoxide synthase 2 (prostaglandin G/H synthase and cyclooxygenase) (PTGS2), mRNA.
ILMN_3307729	CXXC5	NM_016463.7	0.183162	0.216551	CXXC finger 5 (CXXC5), mRNA.
ILMN_1703337	LOC441763	XM_930284.1	0.185311	0.246631	PREDICTED: hypothetical LOC441763 (LOC441763), mRNA.
ILMN_1736670	PPP1R3C	NM_005398.3	0.186153	0.374525	protein phosphatase 1, regulatory (inhibitor) subunit 3C (PPP1R3C), mRNA.
ILMN_1812759	GCH1	NM_001024024.1	0.187835	0.167644	GTP cyclohydrolase 1 (GCH1), transcript variant 4, mRNA.
ILMN_1758209	UACA	NM_001008224.1	0.196538	0.566706	uveal autoantigen with coiled-coil domains and ankyrin repeats (UACA), transcript variant 2, mRNA.
ILMN_1815385	SMAD9	NM_005905.2	0.197399	0.20381	SMAD family member 9 (SMAD9), mRNA.
ILMN_1790338	PRRX2	NM_016307.3	0.199808	0.222637	paired related homeobox 2 (PRRX2), mRNA.
ILMN_1793990	ID2	NM_002166.4	0.205806	0.235164	inhibitor of DNA binding 2, dominant negative helix-loop-helix protein (ID2), mRNA.
ILMN_1781514	PCDH17	NM_014459.2	0.206358	0.201162	protocadherin 17 (PCDH17), mRNA.
ILMN_1788203	HEY1	NM_012258.2	0.21228	0.385218	hairy/enhancer-of-split related with YRPW motif 1 (HEY1), transcript variant 2, mRNA.
ILMN_1678252	HDLBP	NM_005336.2	0.21443	0.46932	high density lipoprotein binding protein (HDLBP), transcript variant 1, mRNA.
ILMN_1723123	FGFR3	NM_000142.2	0.215004	0.109528	fibroblast growth factor receptor 3 (achondroplasia, thanatophoric dwarfism) (FGFR3), transcript variant 2, mRNA.
ILMN_1656369	C8orf4	NM_020130.2	0.221037	0.319571	chromosome 8 open reading frame 4 (C8orf4), mRNA.
ILMN_1672966	RCP9	NM_014478.3	0.221398	0.42015	calcitonin gene-related peptide-receptor component protein (RCP9), mRNA.
ILMN_1744574	TRUB1	NM_139169.3	0.226139	0.519996	TruB pseudouridine (psi) synthase homolog 1 (E. coli) (TRUB1), mRNA.
ILMN_2137789	KLF4	NM_004235.3	0.228416	0.443952	Kruppel-like factor 4 (gut) (KLF4), mRNA.
ILMN_1797728	HMGCS1	NM_002130.4	0.235918	0.369963	3-hydroxy-3-methylglutaryl-Coenzyme A synthase 1 (soluble) (HMGCS1), transcript variant 2, mRNA.
ILMN_1661888	MEF2A	NM_005587.1	0.238506	0.480433	myocyte enhancer factor 2A (MEF2A), mRNA.
ILMN_2389347	NR3C1	NM_001020825.1	0.240011	0.275213	nuclear receptor subfamily 3, group C, member 1 (glucocorticoid receptor) (NR3C1), transcript variant 6, mRNA.
ILMN_1733559	LOC100008589	NM_003671.2	0.241263	0.268695	28S ribosomal RNA (LOC100008589), non-coding RNA.
ILMN_1692177	TSC22D1	NM_006022.2	0.249396	0.383454	TSC22 domain family, member 1 (TSC22D1), transcript variant 2, mRNA.
ILMN_3239610	LOC100133565	XM_001724542.1	0.265352	0.321417	PREDICTED: similar to hCG23738 (LOC100133565), mRNA.
ILMN_1689831	FLJ11235	XR_000626.1	0.273556	0.381558	PREDICTED: hypothetical protein FLJ11235 (FLJ11235), misc RNA.
ILMN_1740407	CHSY3	NM_175856.4	0.280068	0.337605	chondroitin sulfate synthase 3 (CHSY3), mRNA.
ILMN_1687526	LOC652773	XM_942415.1	0.281425	0.508011	PREDICTED: similar to Shwachman-Bodian-Diamond syndrome (predicted) (LOC652773), mRNA.
ILMN_3278157	LOC653156	XM_001718864.1	0.28439	0.447617	PREDICTED: similar to hCG1782414 (LOC653156), mRNA.
ILMN_1687724	RAP1GDS1	XM_925863.1	0.285976	0.462719	RAP1, GTP-GDP dissociation stimulator 1 (RAP1GDS1), mRNA.
ILMN_1810181	PCGF6	NM_001011663.1	0.287648	0.804233	polycomb group ring finger 6 (PCGF6), transcript variant 1, mRNA.
ILMN_1808508	KITLG	NM_000899.3	0.289175	0.238543	KIT ligand (KITLG), transcript variant b, mRNA.
ILMN_3289090	LOC728059	XR_015606.1	0.290387	0.76045	PREDICTED: misc_RNA (LOC728059), miscRNA.
ILMN_2409451	NCKAP1	NM_205842.1	0.290648	0.625159	NCK-associated protein 1 (NCKAP1), transcript variant 2, mRNA.
ILMN_1805773	ART4	NM_021071.2	0.292318	0.591416	ADP-ribosyltransferase 4 (Dombrock blood group) (ART4), mRNA.
ILMN_1736054	SUB1	NM_006713.2	0.296014	0.467297	SUB1 homolog (S. cerevisiae) (SUB1), mRNA.
ILMN_2081210	RAB12	NM_001025300.2	0.29655	0.718021	RAB12, member RAS oncogene family (RAB12), mRNA.
ILMN_2374234	PRKACB	NM_002731.2	0.298239	0.526174	protein kinase, cAMP-dependent, catalytic, beta (PRKACB), transcript variant 2, mRNA.
ILMN_1793474	INSIG1	NM_005542.3	0.303092	0.544955	insulin induced gene 1 (INSIG1), transcript variant 2, mRNA.
ILMN_3259223	LOC100129685	XM_001723814.1	0.304063	0.482208	PREDICTED: hypothetical protein LOC100129685 (LOC100129685), mRNA.
ILMN_1666648	PRPF40A	XM_943716.1	0.30431	0.838285	PRP40 pre-mRNA processing factor 40 homolog A (S. cerevisiae) (PRPF40A), mRNA.
ILMN_1752639	SLC25A24	NM_013386.2	0.304804	0.454141	solute carrier family 25 (mitochondrial carrier; phosphate carrier), member 24 (SLC25A24), nuclear gene encoding mitochondrial protein, transcript variant 1, mRNA.
ILMN_3239188	LOC727818	XR_041979.1	0.309506	0.344632	PREDICTED: similar to PRP38 pre-mRNA processing factor 38 (yeast) domain containing B (LOC727818), miscRNA.
ILMN_1671387	C3orf23	NM_001029839.1	0.310155	0.474308	chromosome 3 open reading frame 23 (C3orf23), transcript variant 3, mRNA.
ILMN_1726842	TYW3	NM_138467.1	0.313134	0.728192	tRNA-yW synthesizing protein 3 homolog (S. cerevisiae) (TYW3), mRNA.
ILMN_1792107	ERCC8	NM_001007234.1	0.313396	0.536006	excision repair cross-complementing rodent repair deficiency, complementation group 8 (ERCC8), transcript variant 3, mRNA.
ILMN_2342695	PDGFA	NM_033023.3	0.314084	0.430911	platelet-derived growth factor alpha polypeptide (PDGFA), transcript variant 2, mRNA.
ILMN_1737254	USP1	NM_003368.4	0.317863	0.717877	ubiquitin specific peptidase 1 (USP1), transcript variant 1, mRNA.
ILMN_1805590	LSM8	NM_016200.2	0.31856	0.563495	LSM8 homolog, U6 small nuclear RNA associated (S. cerevisiae) (LSM8), mRNA.
ILMN_1652913	EZH2	NM_004456.3	0.319235	0.486985	enhancer of zeste homolog 2 (Drosophila) (EZH2), transcript variant 1, mRNA.
ILMN_1805665	FLRT3	NM_013281.2	0.320236	0.441727	fibronectin leucine rich transmembrane protein 3 (FLRT3), transcript variant 2, mRNA.
ILMN_1674031	PKIA	NM_006823.2	0.320856	0.454371	protein kinase (cAMP-dependent, catalytic) inhibitor alpha (PKIA), transcript variant 6, mRNA.
ILMN_2047511	CENTA1	NM_006869.1	0.322859	0.280804	centaurin, alpha 1 (CENTA1), mRNA.
ILMN_3191227	LOC100129267	XR_037397.1	0.323284	0.547509	PREDICTED: misc_RNA (LOC100129267), miscRNA.
ILMN_2053103	SLC40A1	NM_014585.3	0.323395	0.484593	solute carrier family 40 (iron-regulated transporter), member 1 (SLC40A1), mRNA.
ILMN_1659752	LOC730996	XM_943879.1	0.324451	0.613447	PREDICTED: similar to chromosome 1 open reading frame 80 (LOC730996), mRNA.
ILMN_1764709	MAFB	NM_005461.3	0.325205	0.345774	v-maf musculoaponeurotic fibrosarcoma oncogene homolog B (avian) (MAFB), mRNA.
ILMN_2403237	CHN2	NM_004067.2	0.330458	0.593651	chimerin (chimaerin) 2 (CHN2), transcript variant 2, mRNA.
ILMN_1729058	SCAMP1	NM_004866.3	0.331219	0.838941	secretory carrier membrane protein 1 (SCAMP1), mRNA.
ILMN_1755290	CEP170	NM_014812.1	0.331577	0.547514	centrosomal protein 170kDa (CEP170), transcript variant alpha, mRNA.
ILMN_1814281	SPC25	NM_020675.3	0.331936	0.654015	SPC25, NDC80 kinetochore complex component, homolog (S. cerevisiae) (SPC25), mRNA.
ILMN_1686388	LOC644330	XM_934365.1	0.33617	0.776133	PREDICTED: similar to tropomyosin 3 isoform 2 (LOC644330), mRNA.
ILMN_1785699	PTHLH	NM_198966.1	0.336959	0.520641	parathyroid hormone-like hormone (PTHLH), transcript variant 3, mRNA.
ILMN_2279635	EIF4G2	NM_001418.3	0.340595	0.732071	eukaryotic translation initiation factor 4 gamma, 2 (EIF4G2), transcript variant 1, mRNA.
ILMN_2363591	SDCBP	NM_001007067.1	0.340735	0.779127	syndecan binding protein (syntenin) (SDCBP), transcript variant 2, mRNA.
ILMN_1671442	WDR43	XM_944889.1	0.340745	0.611712	PREDICTED: WD repeat domain 43, transcript variant 8 (WDR43), mRNA.
ILMN_1720889	SC4MOL	NM_006745.3	0.340801	0.557402	sterol-C4-methyl oxidase-like (SC4MOL), transcript variant 2, mRNA.
ILMN_1697567	TPM3	NM_153649.2	0.34605	0.690401	tropomyosin 3 (TPM3), transcript variant 1, mRNA.
ILMN_1696537	DDIT4L	NM_145244.2	0.347177	0.359839	DNA-damage-inducible transcript 4-like (DDIT4L), mRNA.
ILMN_3238854	RGPD8	XM_001722279.1	0.34818	0.641654	PREDICTED: RANBP2-like and GRIP domain containing 8 (RGPD8), mRNA.
ILMN_3226669	TIMM23B	XM_001715214.1	0.349601	0.691584	PREDICTED: translocase of inner mitochondrial membrane 23 homolog B (yeast) (TIMM23B), mRNA.
ILMN_1748844	CNKSR3	NM_173515.2	0.35066	0.556145	CNKSR family member 3 (CNKSR3), mRNA.
ILMN_1796423	CLIC3	NM_004669.2	0.351179	0.443254	chloride intracellular channel 3 (CLIC3), mRNA.
ILMN_1708672	ACAT2	NM_005891.1	0.351464	0.491921	acetyl-Coenzyme A acetyltransferase 2 (ACAT2), mRNA.
ILMN_2411076	MATR3	NM_199189.1	0.351585	0.895407	matrin 3 (MATR3), transcript variant 1, mRNA.
ILMN_1776552	FUBP1	NM_003902.3	0.352782	0.650088	far upstream element (FUSE) binding protein 1 (FUBP1), mRNA.
ILMN_2389935	FYTTD1	NM_032288.5	0.353499	0.697497	forty-two-three domain containing 1 (FYTTD1), transcript variant 1, mRNA.
ILMN_3291344	LOC202227	XR_018309.1	0.354735	0.282546	PREDICTED: misc_RNA (LOC202227), miscRNA.
ILMN_1740466	FAM46A	NM_017633.1	0.355166	0.323061	family with sequence similarity 46, member A (FAM46A), mRNA.
ILMN_1708954	GAR1	NM_018983.2	0.355566	0.596596	GAR1 ribonucleoprotein homolog (yeast) (GAR1), transcript variant 1, mRNA.
ILMN_2212590	TMEM170A	NM_145254.1	0.356352	0.566649	transmembrane protein 170A (TMEM170A), mRNA.
ILMN_2157240	MNS1	NM_018365.1	0.356798	0.48034	meiosis-specific nuclear structural 1 (MNS1), mRNA.
ILMN_1667994	AMD1	NM_001634.4	0.357309	0.519331	adenosylmethionine decarboxylase 1 (AMD1), transcript variant 1, mRNA.
ILMN_1712718	BPNT1	NM_006085.3	0.357942	0.541415	3'(2'), 5'-bisphosphate nucleotidase 1 (BPNT1), mRNA.
ILMN_2402416	DNAJB6	NM_005494.2	0.357995	0.575164	DnaJ (Hsp40) homolog, subfamily B, member 6 (DNAJB6), transcript variant 2, mRNA.
ILMN_2405078	OSBPL8	NM_020841.4	0.359553	0.647221	oxysterol binding protein-like 8 (OSBPL8), transcript variant 1, mRNA.
ILMN_1701229	RBM12	NM_003915.2	0.362528	0.564771	RNA binding motif protein 12 (RBM12), transcript variant 1, mRNA.
ILMN_1763603	FAM177A1	NM_173607.2	0.362615	0.498607	family with sequence similarity 177, member A1 (FAM177A1), transcript variant 1, mRNA.
ILMN_2150851	SERPINB2	NM_002575.1	0.364454	0.497127	serpin peptidase inhibitor, clade B (ovalbumin), member 2 (SERPINB2), mRNA.
ILMN_1758978	KLHL4	NM_057162.1	0.364486	0.597943	kelch-like 4 (Drosophila) (KLHL4), transcript variant 2, mRNA.
ILMN_1658143	RFC3	NM_181558.1	0.365946	0.50222	replication factor C (activator 1) 3, 38kDa (RFC3), transcript variant 1, mRNA.
ILMN_1721770	PAPPA	NM_002581.3	0.366921	0.460146	pregnancy-associated plasma protein A, pappalysin 1 (PAPPA), mRNA.
ILMN_2189027	LIPG	NM_006033.2	0.367249	0.670782	lipase, endothelial (LIPG), mRNA.
ILMN_2364062	THOC4	NM_005782.2	0.367403	0.68101	THO complex 4 (THOC4), mRNA.
ILMN_1738578	FILIP1L	NM_014890.1	0.367491	0.363097	filamin A interacting protein 1-like (FILIP1L), transcript variant 2, mRNA.
ILMN_3224860	LOC730004	XR_039077.1	0.368881	0.60591	PREDICTED: misc_RNA (LOC730004), miscRNA.
ILMN_1704760	BZW1	XM_938633.1	0.369406	0.639213	basic leucine zipper and W2 domains 1 (BZW1), mRNA. XM_943165
ILMN_2410516	PPM1A	NM_177952.1	0.369456	0.46656	protein phosphatase 1A (formerly 2C), magnesium-dependent, alpha isoform (PPM1A), transcript variant 3, mRNA.
ILMN_1663447	HNRNPA1	NM_002136.1	0.370658	0.727499	heterogeneous nuclear ribonucleoprotein A1 (HNRNPA1), transcript variant 2, mRNA.
ILMN_1721626	ARID5B	NM_032199.1	0.371309	0.363617	AT rich interactive domain 5B (MRF1-like) (ARID5B), mRNA.
ILMN_1798705	CCNC	NM_005190.3	0.373621	0.566049	cyclin C (CCNC), transcript variant 1, mRNA.
ILMN_3283775	LOC100131205	XM_001719439.1	0.373844	0.686792	PREDICTED: hypothetical protein LOC100131205 (LOC100131205), mRNA.
ILMN_1770247	HOXA10	NM_153715.1	0.375433	0.598317	homeobox A10 (HOXA10), transcript variant 2, mRNA.
ILMN_2352633	ARHGAP24	NM_001042669.1	0.377197	0.530689	Rho GTPase activating protein 24 (ARHGAP24), transcript variant 3, mRNA.
ILMN_3226244	RPL12P6	XR_016704.2	0.380336	0.458317	PREDICTED: misc_RNA (RPL12P6), miscRNA.
ILMN_1674780	SF3B1	NM_001005526.1	0.380842	0.484271	splicing factor 3b, subunit 1, 155kDa (SF3B1), transcript variant 1, mRNA.
ILMN_1801257	CENPA	NM_001809.2	0.380896	0.416043	centromere protein A (CENPA), transcript variant 2, mRNA.
ILMN_1673960	MAT2B	NM_182796.1	0.382079	0.676545	methionine adenosyltransferase II, beta (MAT2B), transcript variant 2, mRNA.
ILMN_1807243	PRPF18	NM_003675.2	0.382244	0.654748	PRP18 pre-mRNA processing factor 18 homolog (S. cerevisiae) (PRPF18), mRNA.
ILMN_1768973	HIST2H2AC	NM_003517.2	0.382628	0.402644	histone cluster 2, H2ac (HIST2H2AC), mRNA.
ILMN_1698231	RRM2B	NM_015713.3	0.383114	0.673674	ribonucleotide reductase M2 B (TP53 inducible) (RRM2B), mRNA.
ILMN_1765725	SBDSP	NR_001588.1	0.383212	0.684635	Shwachman-Bodian-Diamond syndrome pseudogene (SBDSP) on chromosome 7.
ILMN_1673566	ADAMTS1	NM_006988.3	0.383338	0.263699	ADAM metallopeptidase with thrombospondin type 1 motif, 1 (ADAMTS1), mRNA.
ILMN_1786429	P2RY5	NM_005767.3	0.385229	0.598381	purinergic receptor P2Y, G-protein coupled, 5 (P2RY5), mRNA.
ILMN_3305111	LOC728510	XM_001714650.1	0.38652	0.311533	PREDICTED: hypothetical LOC728510 (LOC728510), mRNA.
ILMN_1685258	TMEM14B	NM_030969.2	0.386653	0.514449	transmembrane protein 14B (TMEM14B), mRNA.
ILMN_3246805	LOC100134364	XM_001713810.1	0.386685	0.292008	PREDICTED: hypothetical protein LOC100134364 (LOC100134364), mRNA.
ILMN_2189870	FCF1	NM_015962.4	0.387999	0.97134	FCF1 small subunit (SSU) processome component homolog (S. cerevisiae) (FCF1), mRNA.
ILMN_1659462	DUSP23	NM_017823.3	0.389276	0.492168	dual specificity phosphatase 23 (DUSP23), mRNA.
ILMN_2315979	LBH	NM_030915.1	0.389789	0.355074	limb bud and heart development homolog (mouse) (LBH), mRNA.
ILMN_1810069	CCNYL1	NM_152523.1	0.390327	0.833008	cyclin Y-like 1 (CCNYL1), mRNA.
ILMN_1680154	MAP1B	NM_005909.2	0.391452	0.778699	microtubule-associated protein 1B (MAP1B), mRNA.
ILMN_1738095	PER2	NM_022817.1	0.391755	0.709027	period homolog 2 (Drosophila) (PER2), mRNA.
ILMN_1806294	RPS6KA3	NM_004586.2	0.393587	0.607301	ribosomal protein S6 kinase, 90kDa, polypeptide 3 (RPS6KA3), mRNA.
ILMN_1806612	LOC647104	XM_945390.1	0.395031	0.624851	PREDICTED: hypothetical LOC647104 (LOC647104), mRNA.
ILMN_3301824	TSEN15	NM_001127394.2	0.397419	0.53185	tRNA splicing endonuclease 15 homolog (S. cerevisiae) (TSEN15), transcript variant 2, mRNA.
ILMN_1782015	FCRLB	NM_001002901.2	0.398321	0.529511	Fc receptor-like B (FCRLB), mRNA.
ILMN_3246678	NPW	NM_001099456.2	0.398516	0.606552	neuropeptide W (NPW), mRNA.
ILMN_1724493	LYSMD2	NM_153374.1	0.400251	0.636588	LysM, putative peptidoglycan-binding, domain containing 2 (LYSMD2), mRNA.
ILMN_1752810	LARP6	NM_018357.2	0.402586	0.477515	La ribonucleoprotein domain family, member 6 (LARP6), transcript variant 1, mRNA.
ILMN_1659703	WWP2	NM_199423.1	0.403965	0.554976	WW domain containing E3 ubiquitin protein ligase 2 (WWP2), transcript variant 3, mRNA.
ILMN_1748904	WTAP	NM_152858.1	0.40404	0.507972	Wilms tumor 1 associated protein (WTAP), transcript variant 3, mRNA.
ILMN_1720703	SLC25A3	NM_213611.1	0.40432	0.450243	solute carrier family 25 (mitochondrial carrier; phosphate carrier), member 3 (SLC25A3), nuclear gene encoding mitochondrial protein, transcript variant 3, mRNA.
ILMN_1755075	IDI1	NM_004508.2	0.404669	0.473854	isopentenyl-diphosphate delta isomerase 1 (IDI1), mRNA.
ILMN_2364700	ENSA	NM_207168.1	0.407089	0.525699	endosulfine alpha (ENSA), transcript variant 8, mRNA.
ILMN_1652378	IPO7	NM_006391.1	0.407159	0.73824	importin 7 (IPO7), mRNA.
ILMN_1748578	RAD21	NM_006265.1	0.408293	0.838916	RAD21 homolog (S. pombe) (RAD21), mRNA.
ILMN_1679150	LOC387647	XM_940187.1	0.408799	0.51196	PREDICTED: hypothetical gene supported by BC014163 (LOC387647), mRNA.
ILMN_1757732	OSGIN2	NM_004337.1	0.409552	0.452208	oxidative stress induced growth inhibitor family member 2 (OSGIN2), mRNA.
ILMN_1809034	GATC	NM_176818.1	0.41084	0.554155	glutamyl-tRNA(Gln) amidotransferase, subunit C homolog (bacterial) (GATC), mRNA.
ILMN_1734428	LSM12	NM_152344.1	0.411087	0.741175	LSM12 homolog (S. cerevisiae) (LSM12), mRNA.
ILMN_2400030	PTPN2	NM_080422.1	0.411918	0.690475	protein tyrosine phosphatase, non-receptor type 2 (PTPN2), transcript variant 2, mRNA.
ILMN_1788160	KIF5B	NM_004521.1	0.414545	0.639143	kinesin family member 5B (KIF5B), mRNA.
ILMN_1671603	MED30	NM_080651.1	0.415176	0.39364	mediator complex subunit 30 (MED30), mRNA.
ILMN_1703301	LOC653479	XM_930174.1	0.415325	0.574679	PREDICTED: similar to mitochondrial ribosomal protein L45 (LOC653479), mRNA.
ILMN_2406043	VPS24	NM_001005753.1	0.416761	0.49001	vacuolar protein sorting 24 homolog (S. cerevisiae) (VPS24), transcript variant 2, mRNA.
ILMN_1675156	CDC42	NM_044472.1	0.417696	0.587913	cell division cycle 42 (GTP binding protein, 25kDa) (CDC42), transcript variant 3, mRNA.
ILMN_2381603	ING3	NM_198267.1	0.418741	0.490651	inhibitor of growth family, member 3 (ING3), transcript variant 3, mRNA.
ILMN_2357770	TCEA1	NM_201437.1	0.41924	0.840295	transcription elongation factor A (SII), 1 (TCEA1), transcript variant 2, mRNA.
ILMN_1719611	CCT6A	NM_001762.3	0.419287	0.57657	chaperonin containing TCP1, subunit 6A (zeta 1) (CCT6A), transcript variant 1, mRNA.
ILMN_3248301	ZNF583	NM_152478.1	0.419467	0.48991	zinc finger protein 583 (ZNF583), mRNA.
ILMN_3242357	LOC100132418	XM_001719607.1	0.419529	0.423836	PREDICTED: similar to PRO1102 (LOC100132418), mRNA.
ILMN_2294431	CDC25C	NM_001790.3	0.422089	0.52134	cell division cycle 25 homolog C (S. pombe) (CDC25C), transcript variant 1, mRNA.
ILMN_2253732	ST8SIA4	NM_005668.3	0.422645	0.513731	ST8 alpha-N-acetyl-neuraminide alpha-2,8-sialyltransferase 4 (ST8SIA4), transcript variant 1, mRNA.
ILMN_2251804	SMC4	NM_001002800.1	0.423496	0.723138	structural maintenance of chromosomes 4 (SMC4), transcript variant 2, mRNA.
ILMN_1767142	ZNF280D	NM_001002844.1	0.424175	0.470147	zinc finger protein 280D (ZNF280D), transcript variant 2, mRNA.
ILMN_1779852	LOC387934	XM_937508.1	0.424308	0.537663	PREDICTED: similar to Fatty acid-binding protein, epidermal (E-FABP) (Psoriasis-associated fatty acid-binding protein homolog) (PA-FABP) (LOC387934), mRNA.
ILMN_1892403	SNORD13	Hs.583806	0.426692	0.602002	small nucleolar RNA, C/D box 13 (SNORD13), small nucleolar RNA.
ILMN_1764415	ZNF585A	NM_152655.2	0.42723	0.37139	zinc finger protein 585A (ZNF585A), transcript variant 1, mRNA.
ILMN_1798210	E2F7	NM_203394.1	0.42739	0.549785	E2F transcription factor 7 (E2F7), mRNA.
ILMN_1758719	NEDD9	NM_006403.2	0.428003	0.41562	neural precursor cell expressed, developmentally down-regulated 9 (NEDD9), transcript variant 1, mRNA.
ILMN_1749081	AUTS2	NM_015570.1	0.430255	0.992303	autism susceptibility candidate 2 (AUTS2), mRNA.
ILMN_1746494	FNTA	NM_002027.2	0.432621	0.674769	farnesyltransferase, CAAX box, alpha (FNTA), transcript variant 1, mRNA.
ILMN_1657423	SPG21	XM_945608.1	0.433017	0.774596	spastic paraplegia 21 (autosomal recessive, Mast syndrome) (SPG21), transcript variant 1, mRNA. XM_945612 XM_945613 XM_945615 XM_945617 XM_945619 XM_945622
ILMN_1808584	FAM36A	NM_198076.4	0.433377	0.430922	family with sequence similarity 36, member A (FAM36A), mRNA.
ILMN_1704305	NIP7	NM_016101.3	0.435049	0.706919	nuclear import 7 homolog (S. cerevisiae) (NIP7), mRNA.
ILMN_1652662	GRB10	NM_001001555.1	0.435781	0.470495	growth factor receptor-bound protein 10 (GRB10), transcript variant 4, mRNA.
ILMN_3296519	LOC728002	XR_038902.1	0.435789	0.497815	PREDICTED: misc_RNA (LOC728002), miscRNA.
ILMN_2093343	PLAC8	NM_016619.1	0.435791	0.419585	placenta-specific 8 (PLAC8), mRNA.
ILMN_1717381	HOXD1	NM_024501.1	0.436273	0.6238	homeobox D1 (HOXD1), mRNA.
ILMN_3215206	LOC100133836	XM_001713608.1	0.436895	0.670154	PREDICTED: hypothetical protein LOC100133836, transcript variant 1 (LOC100133836), mRNA.
ILMN_1748797	GRB2	NM_002086.3	0.43742	0.684029	growth factor receptor-bound protein 2 (GRB2), transcript variant 1, mRNA.
ILMN_1651347	SERTAD2	NM_014755.1	0.437957	0.578662	SERTA domain containing 2 (SERTAD2), mRNA.
ILMN_1734696	FRG1	NM_004477.2	0.43889	0.553127	FSHD region gene 1 (FRG1), mRNA.
ILMN_1677385	C8orf40	NM_138436.2	0.438897	0.582042	chromosome 8 open reading frame 40 (C8orf40), mRNA.
ILMN_2363231	SMAP1	NM_021940.3	0.439829	0.478917	small ArfGAP 1 (SMAP1), transcript variant 2, mRNA.
ILMN_3251560	TMEM167A	NM_174909.3	0.440249	0.573484	transmembrane protein 167A (TMEM167A), mRNA.
ILMN_1687519	SNAP23	NM_003825.2	0.440262	0.71974	synaptosomal-associated protein, 23kDa (SNAP23), transcript variant 1, mRNA.
ILMN_1671372	LOC137107	XM_070233.3	0.440479	0.711855	PREDICTED: similar to ribosomal protein L10a (LOC137107), mRNA.
ILMN_1767481	XRCC6BP1	NM_033276.2	0.441496	0.692621	XRCC6 binding protein 1 (XRCC6BP1), mRNA.
ILMN_1810785	RNF11	NM_014372.3	0.442817	0.69415	ring finger protein 11 (RNF11), mRNA.
ILMN_1766408	CBFB	NM_001755.2	0.442825	0.552928	core-binding factor, beta subunit (CBFB), transcript variant 2, mRNA.
ILMN_1669598	SUV420H1	NM_017635.3	0.445318	0.673539	suppressor of variegation 4-20 homolog 1 (Drosophila) (SUV420H1), transcript variant 1, mRNA.
ILMN_1682232	MIER1	NM_020948.1	0.445692	0.711053	mesoderm induction early response 1 homolog (Xenopus laevis) (MIER1), transcript variant 1, mRNA.
ILMN_1698803	ZAK	NM_016653.1	0.446355	0.716404	sterile alpha motif and leucine zipper containing kinase AZK (ZAK), transcript variant 1, mRNA.
ILMN_2288784	CCDC34	NM_030771.1	0.446684	0.548768	coiled-coil domain containing 34 (CCDC34), transcript variant 1, mRNA.
ILMN_1680239	NUDT9	NM_198038.1	0.446766	0.827556	nudix (nucleoside diphosphate linked moiety X)-type motif 9 (NUDT9), transcript variant 3, mRNA.
ILMN_1809292	IMMP2L	NM_032549.1	0.447066	0.578206	IMP2 inner mitochondrial membrane peptidase-like (S. cerevisiae) (IMMP2L), nuclear gene encoding mitochondrial protein, mRNA.
ILMN_2344662	HMGA2	NM_003483.4	0.447783	0.485002	high mobility group AT-hook 2 (HMGA2), transcript variant 1, mRNA.
ILMN_1708604	C7orf28A	NM_015622.5	0.448014	0.737885	chromosome 7 open reading frame 28A (C7orf28A), mRNA.
ILMN_1700955	TCTEX1D2	NM_152773.2	0.44858	0.661092	Tctex1 domain containing 2 (TCTEX1D2), mRNA.
ILMN_1762712	HHEX	NM_002729.2	0.449207	0.607168	hematopoietically expressed homeobox (HHEX), mRNA.
ILMN_1762899	EGR1	NM_001964.2	0.449229	0.414625	early growth response 1 (EGR1), mRNA.
ILMN_1763011	C7orf10	NM_024728.1	0.450316	0.334257	chromosome 7 open reading frame 10 (C7orf10), mRNA.
ILMN_3243593	LOC100008588	NR_003286.1	0.452162	0.535801	18S ribosomal RNA (LOC100008588), non-coding RNA.
ILMN_1687768	NCOA7	NM_181782.2	0.452554	0.468785	nuclear receptor coactivator 7 (NCOA7), mRNA.
ILMN_1737965	ELOVL4	NM_022726.2	0.453993	0.466742	elongation of very long chain fatty acids (FEN1/Elo2, SUR4/Elo3, yeast)-like 4 (ELOVL4), mRNA.
ILMN_1690524	VAMP7	NM_005638.3	0.454144	0.697513	vesicle-associated membrane protein 7 (VAMP7), mRNA.
ILMN_3211935	LOC100132715	XR_039129.1	0.45617	0.540979	PREDICTED: misc_RNA (LOC100132715), miscRNA.
ILMN_2357809	G3BP1	NM_198395.1	0.456482	0.694303	GTPase activating protein (SH3 domain) binding protein 1 (G3BP1), transcript variant 2, mRNA.
ILMN_1704876	USP38	NM_032557.4	0.457212	0.706657	ubiquitin specific peptidase 38 (USP38), mRNA.
ILMN_1813256	CRIPT	NM_014171.3	0.457221	0.68479	cysteine-rich PDZ-binding protein (CRIPT), mRNA.
ILMN_1756326	CKS2	NM_001827.1	0.457233	0.536976	CDC28 protein kinase regulatory subunit 2 (CKS2), mRNA.
ILMN_2205935	SFXN1	NM_022754.4	0.457591	0.812389	sideroflexin 1 (SFXN1), mRNA.
ILMN_1747857	SMARCE1	NM_003079.4	0.457933	0.606733	SWI/SNF related, matrix associated, actin dependent regulator of chromatin, subfamily e, member 1 (SMARCE1), mRNA.
ILMN_1670353	RAD51AP1	NM_006479.2	0.45817	0.816064	RAD51 associated protein 1 (RAD51AP1), mRNA.
ILMN_1721629	ZNF654	NM_018293.1	0.458511	0.5167	zinc finger protein 654 (ZNF654), mRNA.
ILMN_1733390	LARP1B	NM_032239.2	0.458802	0.56531	La ribonucleoprotein domain family, member 1B (LARP1B), transcript variant 3, mRNA.
ILMN_2134039	ACN9	NM_020186.1	0.459332	0.555943	ACN9 homolog (S. cerevisiae) (ACN9), mRNA.
ILMN_3249006	LOC100133888	XM_001715936.1	0.459428	0.801797	PREDICTED: similar to SET domain containing (lysine methyltransferase) 8 (LOC100133888), mRNA.
ILMN_1664833	MRPL50	NM_019051.1	0.460405	0.69753	mitochondrial ribosomal protein L50 (MRPL50), nuclear gene encoding mitochondrial protein, mRNA.
ILMN_1671557	PHLDA2	NM_003311.3	0.460895	0.532694	pleckstrin homology-like domain, family A, member 2 (PHLDA2), mRNA.
ILMN_2175465	RSL24D1	NM_016304.2	0.461554	0.690131	ribosomal L24 domain containing 1 (RSL24D1), mRNA.
ILMN_1803799	LOC649555	XM_945579.1	0.462785	0.634656	PREDICTED: similar to eukaryotic translation initiation factor 4E, transcript variant 2 (LOC649555), mRNA.
ILMN_1658992	DPM1	NM_003859.1	0.463839	0.724691	dolichyl-phosphate mannosyltransferase polypeptide 1, catalytic subunit (DPM1), mRNA.
ILMN_1691410	BAMBI	NM_012342.2	0.463935	0.526048	BMP and activin membrane-bound inhibitor homolog (Xenopus laevis) (BAMBI), mRNA.
ILMN_1761456	ALG13	NM_018466.2	0.464423	0.539123	asparagine-linked glycosylation 13 homolog (S. cerevisiae) (ALG13), mRNA.
ILMN_1778803	ZFAND6	NM_019006.2	0.465145	0.685731	zinc finger, AN1-type domain 6 (ZFAND6), mRNA.
ILMN_1815303	LOC642197	NM_016033.1	0.466005	0.744774	PREDICTED: similar to Protein FAM82B (LOC642197), mRNA.
ILMN_1690703	C21orf34	NM_001005732.1	0.466172	0.650679	chromosome 21 open reading frame 34 (C21orf34), transcript variant 3, mRNA.
ILMN_3198499	LOC654350	XM_946378.3	0.468201	0.664836	PREDICTED: similar to rat ribosomal protein L9 homologue (LOC654350), mRNA.
ILMN_1775743	BTG1	NM_001731.1	0.468225	0.614738	B-cell translocation gene 1, anti-proliferative (BTG1), mRNA.
ILMN_1687884	ZNF2	NM_021088.2	0.469163	0.739637	zinc finger protein 2 (ZNF2), transcript variant 1, mRNA.
ILMN_1721024	SRFBP1	NM_152546.1	0.469621	0.644535	serum response factor binding protein 1 (SRFBP1), mRNA.
ILMN_1786041	ASB9	NM_024087.1	0.469824	0.698177	ankyrin repeat and SOCS box-containing 9 (ASB9), transcript variant 2, mRNA.
ILMN_3179891	LOC100128007	XR_037327.1	0.470292	0.712398	PREDICTED: misc_RNA (LOC100128007), miscRNA.
ILMN_1810680	BOLA2	NM_001031827.1	0.470436	0.445937	bolA homolog 2 (E. coli) (BOLA2), mRNA.
ILMN_3299187	LOC728782	XM_001128906.2	0.470898	0.593975	PREDICTED: similar to ribosomal protein L21 (LOC728782), mRNA.
ILMN_1710001	RPL41	NM_021104.1	0.471565	0.77734	ribosomal protein L41 (RPL41), transcript variant 2, mRNA.
ILMN_1675239	NDUFA7	NM_005001.1	0.471638	0.53707	NADH dehydrogenase (ubiquinone) 1 alpha subcomplex, 7, 14.5kDa (NDUFA7), mRNA.
ILMN_2381138	SEH1L	NM_001013437.1	0.471788	0.624627	SEH1-like (S. cerevisiae) (SEH1L), transcript variant 1, mRNA.
ILMN_1797531	PRKAG2	NM_016203.2	0.473291	0.618417	protein kinase, AMP-activated, gamma 2 non-catalytic subunit (PRKAG2), transcript variant b, mRNA.
ILMN_1693905	HAT1	NM_003642.2	0.473362	0.639448	histone acetyltransferase 1 (HAT1), transcript variant 1, mRNA.
ILMN_1809484	TMOD3	NM_014547.3	0.473535	0.608468	tropomodulin 3 (ubiquitous) (TMOD3), mRNA.
ILMN_1730464	DNAL1	NM_031427.1	0.474536	0.558718	dynein, axonemal, light chain 1 (DNAL1), mRNA.
ILMN_1768194	BIRC2	NM_001166.3	0.474972	0.835744	baculoviral IAP repeat-containing 2 (BIRC2), mRNA.
ILMN_1741176	CHMP2B	NM_014043.2	0.475203	0.540486	chromatin modifying protein 2B (CHMP2B), mRNA.
ILMN_1699651	IL6	NM_000600.1	0.475235	0.412581	interleukin 6 (interferon, beta 2) (IL6), mRNA.
ILMN_1813028	CBX5	NM_012117.1	0.47567	0.900684	chromobox homolog 5 (HP1 alpha homolog, Drosophila) (CBX5), mRNA.
ILMN_1673518	BRWD1	NM_001007246.1	0.476106	0.848451	bromodomain and WD repeat domain containing 1 (BRWD1), transcript variant 3, mRNA.
ILMN_2210837	CDC26	NM_139286.3	0.47647	0.792674	cell division cycle 26 homolog (S. cerevisiae) (CDC26), mRNA.
ILMN_2193315	C14orf143	NM_145231.2	0.47711	0.559714	chromosome 14 open reading frame 143 (C14orf143), mRNA.
ILMN_1676358	RALB	NM_002881.2	0.477242	1.01772	v-ral simian leukemia viral oncogene homolog B (ras related; GTP binding protein) (RALB), mRNA.
ILMN_2048822	NUDCD2	NM_145266.4	0.477554	0.570743	NudC domain containing 2 (NUDCD2), mRNA.
ILMN_3227994	LOC729992	XR_039754.1	0.477596	0.759757	PREDICTED: misc_RNA (LOC729992), miscRNA.
ILMN_1779751	C7orf55	NM_197964.1	0.477686	0.490885	chromosome 7 open reading frame 55 (C7orf55), mRNA.
ILMN_1703102	LOC731777	XM_941946.1	0.478076	0.983008	PREDICTED: similar to heat shock 70kD protein binding protein (LOC731777), mRNA.
ILMN_1695034	LOC642817	XM_926703.1	0.478326	1.01316	PREDICTED: hypothetical LOC642817 (LOC642817), mRNA.
ILMN_1776094	PPCS	NM_024664.1	0.479222	0.615733	phosphopantothenoylcysteine synthetase (PPCS), transcript variant 1, mRNA.
ILMN_2224486	C3orf14	NM_020685.3	0.480444	0.570095	chromosome 3 open reading frame 14 (C3orf14), mRNA.
ILMN_3235188	LOC100131187	NM_001126312.1	0.480908	0.597391	KAT protein (LOC100131187), mRNA.
ILMN_1671905	C10orf78	NM_145247.4	0.482754	0.644997	chromosome 10 open reading frame 78 (C10orf78), transcript variant 2, mRNA.
ILMN_1745900	LOC641849	XM_935589.1	0.482856	0.551384	PREDICTED: similar to 40S ribosomal protein S3a (V-fos transformation effector protein) (LOC641849), mRNA.
ILMN_1757298	BTBD7	NM_018167.3	0.483558	0.774268	BTB (POZ) domain containing 7 (BTBD7), transcript variant 2, mRNA.
ILMN_1697802	LOC654244	XM_930446.1	0.484112	0.565433	PREDICTED: similar to mitochondrial carrier protein MGC4399 (LOC654244), mRNA.
ILMN_1732688	DUT	NM_001025248.1	0.48526	0.661455	deoxyuridine triphosphatase (DUT), nuclear gene encoding mitochondrial protein, transcript variant 1, mRNA.
ILMN_2358540	RBMS1	NM_002897.3	0.486081	0.69174	RNA binding motif, single stranded interacting protein 1 (RBMS1), transcript variant 3, mRNA.
ILMN_2332558	ARL5A	NM_001037174.1	0.486553	0.622805	ADP-ribosylation factor-like 5A (ARL5A), transcript variant 3, mRNA.
ILMN_2389273	FXR1	NM_005087.2	0.487618	0.783871	fragile X mental retardation, autosomal homolog 1 (FXR1), transcript variant 1, mRNA.
ILMN_1790062	FAM105B	NM_138348.3	0.487795	0.740644	family with sequence similarity 105, member B (FAM105B), mRNA.
ILMN_3275489	LOC100131905	XR_039334.1	0.488609	0.674935	PREDICTED: misc_RNA (LOC100131905), miscRNA.
ILMN_1780861	LOC653506	XM_927769.1	0.488683	0.641732	PREDICTED: similar to meteorin, glial cell differentiation regulator-like (LOC653506), mRNA.
ILMN_1659544	STX3	NM_004177.3	0.489396	0.622734	syntaxin 3 (STX3), mRNA.
ILMN_1753607	PNO1	NM_020143.2	0.489418	0.499697	partner of NOB1 homolog (S. cerevisiae) (PNO1), mRNA.
ILMN_1688346	ZNF800	NM_176814.3	0.490124	0.727873	zinc finger protein 800 (ZNF800), mRNA.
ILMN_1798659	CCDC28A	NM_015439.2	0.490192	0.699499	coiled-coil domain containing 28A (CCDC28A), mRNA.
ILMN_1732534	CHMP5	NM_016410.2	0.491533	0.84793	chromatin modifying protein 5 (CHMP5), mRNA.
ILMN_2142554	NENF	NM_013349.3	0.491539	0.544036	neuron derived neurotrophic factor (NENF), mRNA.
ILMN_1666727	ZNF586	NM_017652.1	0.492523	0.665932	zinc finger protein 586 (ZNF586), mRNA.
ILMN_1778796	ADSS	NM_001126.2	0.492944	0.806661	adenylosuccinate synthase (ADSS), mRNA.
ILMN_1654268	HMGB2	NM_002129.2	0.493235	0.521633	high-mobility group box 2 (HMGB2), mRNA.
ILMN_1733443	SULT1B1	NM_014465.2	0.493287	0.720543	sulfotransferase family, cytosolic, 1B, member 1 (SULT1B1), mRNA.
ILMN_2324002	CALD1	NM_033157.2	0.493473	0.839624	caldesmon 1 (CALD1), transcript variant 3, mRNA.
ILMN_2367275	BCL7B	NM_138707.1	0.493733	0.491839	B-cell CLL/lymphoma 7B (BCL7B), transcript variant 2, mRNA.
ILMN_2357272	BCLAF1	NM_014739.2	0.493956	0.815557	BCL2-associated transcription factor 1 (BCLAF1), transcript variant 1, mRNA.
ILMN_1666713	LYPLA1	NM_006330.2	0.493981	0.549182	lysophospholipase I (LYPLA1), mRNA.
ILMN_3290800	LOC647081	XR_017490.2	0.494896	0.704461	PREDICTED: misc_RNA (LOC647081), miscRNA.
ILMN_1708605	LOC652481	XM_941942.1	0.495147	0.823362	PREDICTED: similar to Mitochondrial import inner membrane translocase subunit Tim23 (LOC652481), mRNA.
ILMN_1715661	TFAM	NM_003201.1	0.495205	0.643439	transcription factor A, mitochondrial (TFAM), nuclear gene encoding mitochondrial protein, mRNA.
ILMN_2196097	PPP2CA	NM_002715.2	0.49539	0.835709	protein phosphatase 2 (formerly 2A), catalytic subunit, alpha isoform (PPP2CA), mRNA.
ILMN_1688621	C9orf80	NM_021218.1	0.496693	0.620954	chromosome 9 open reading frame 80 (C9orf80), mRNA.
ILMN_1767422	POLR1D	NM_015972.1	0.497035	0.614078	polymerase (RNA) I polypeptide D, 16kDa (POLR1D), transcript variant 1, mRNA.
ILMN_1672004	TOB1	NM_005749.2	0.497553	0.651705	transducer of ERBB2, 1 (TOB1), mRNA.
ILMN_1787115	WWTR1	NM_015472.3	0.498167	0.650308	WW domain containing transcription regulator 1 (WWTR1), mRNA.
ILMN_1776352	MUTED	NM_201280.1	0.498576	0.543215	muted homolog (mouse) (MUTED), mRNA.
ILMN_1683817	UBE2Q2	NM_173469.1	0.498828	0.741026	ubiquitin-conjugating enzyme E2Q family member 2 (UBE2Q2), mRNA.
ILMN_1699676	C14orf147	NM_138288.2	0.498834	0.745152	chromosome 14 open reading frame 147 (C14orf147), mRNA.
ILMN_1766411	AP1S2	NM_003916.3	0.49896	0.630545	adaptor-related protein complex 1, sigma 2 subunit (AP1S2), mRNA.
ILMN_1788184	CIDEA	NM_198289.1	0.499394	0.794472	cell death-inducing DFFA-like effector a (CIDEA), transcript variant 1, mRNA.
ILMN_2388800	PPAP2B	NM_003713.3	0.499863	0.553359	phosphatidic acid phosphatase type 2B (PPAP2B), transcript variant 1, mRNA.
ILMN_1751492	FAM18B	NM_016078.3	0.500104	0.715282	family with sequence similarity 18, member B (FAM18B), mRNA.
ILMN_1771964	GSTA4	NM_001512.2	0.501195	0.558522	glutathione S-transferase A4 (GSTA4), mRNA.
ILMN_1766024	PDCD10	NM_145860.1	0.501877	0.529156	programmed cell death 10 (PDCD10), transcript variant 2, mRNA.
ILMN_3229552	MED7	NM_001100816.1	0.502278	0.617416	mediator complex subunit 7 (MED7), transcript variant 1, mRNA.
ILMN_1811303	NR5A2	NM_205860.1	0.502929	0.610857	nuclear receptor subfamily 5, group A, member 2 (NR5A2), transcript variant 2, mRNA.
ILMN_2083243	MNAT1	NM_002431.2	0.503297	0.76513	menage a trois homolog 1, cyclin H assembly factor (Xenopus laevis) (MNAT1), mRNA.
ILMN_1700316	LOC440055	XM_940183.1	0.504486	0.665257	PREDICTED: similar to ribosomal protein S12 (LOC440055), mRNA.
ILMN_1661627	LZIC	NM_032368.3	0.504915	0.688675	leucine zipper and CTNNBIP1 domain containing (LZIC), mRNA.
ILMN_1710676	FBXO5	NM_012177.2	0.504925	0.83383	F-box protein 5 (FBXO5), mRNA.
ILMN_1807535	YWHAE	NM_006761.3	0.505082	0.70169	tyrosine 3-monooxygenase/tryptophan 5-monooxygenase activation protein, epsilon polypeptide (YWHAE), mRNA.
ILMN_2363621	RBBP8	NM_203291.1	0.505283	0.579223	retinoblastoma binding protein 8 (RBBP8), transcript variant 2, mRNA.
ILMN_1748473	GIMAP4	NM_018326.2	0.505763	0.768427	GTPase, IMAP family member 4 (GIMAP4), mRNA.
ILMN_1803647	FAM162A	NM_014367.3	0.506139	0.69439	family with sequence similarity 162, member A (FAM162A), mRNA.
ILMN_1804851	MRPS17	NM_015969.2	0.506169	0.650646	mitochondrial ribosomal protein S17 (MRPS17), nuclear gene encoding mitochondrial protein, mRNA.
ILMN_1707137	C17orf97	NM_001013672.2	0.506201	0.56244	chromosome 17 open reading frame 97 (C17orf97), mRNA.
ILMN_1770378	ANAPC10	NM_014885.1	0.506766	0.633267	anaphase promoting complex subunit 10 (ANAPC10), mRNA.
ILMN_1726967	TWSG1	NM_020648.3	0.506895	0.840287	twisted gastrulation homolog 1 (Drosophila) (TWSG1), mRNA.
ILMN_1709728	SLC30A5	NM_024055.2	0.507008	0.546714	solute carrier family 30 (zinc transporter), member 5 (SLC30A5), transcript variant 1, mRNA.
ILMN_3306168	MOBKL3	NM_199482.2	0.507256	0.688481	MOB1, Mps One Binder kinase activator-like 3 (yeast) (MOBKL3), transcript variant 2, mRNA.
ILMN_2044085	RQCD1	NM_005444.1	0.508527	0.541416	RCD1 required for cell differentiation1 homolog (S. pombe) (RQCD1), mRNA.
ILMN_2346997	RAB23	NM_016277.3	0.509115	0.629934	RAB23, member RAS oncogene family (RAB23), transcript variant 1, mRNA.
ILMN_1801223	WTIP	XM_059037.7	0.509391	0.569101	PREDICTED: Wilms tumor 1 interacting protein (WTIP), mRNA.
ILMN_3215759	LOC441484	XR_037233.1	0.510738	0.716357	PREDICTED: misc_RNA (LOC441484), miscRNA.
ILMN_3210171	LOC389156	XR_019429.2	0.511609	0.707438	PREDICTED: misc_RNA (LOC389156), miscRNA.
ILMN_1765076	APPL2	NM_018171.2	0.512369	0.647681	adaptor protein, phosphotyrosine interaction, PH domain and leucine zipper containing 2 (APPL2), mRNA.
ILMN_1791726	TUBB3	NM_006086.2	0.512632	0.550663	tubulin, beta 3 (TUBB3), mRNA.
ILMN_3243945	C13orf37	NM_001071775.2	0.512716	0.60273	chromosome 13 open reading frame 37 (C13orf37), mRNA.
ILMN_2274180	MKKS	NM_170784.1	0.513466	0.529265	McKusick-Kaufman syndrome (MKKS), transcript variant 2, mRNA.
ILMN_1661595	C1orf53	NM_001024594.1	0.514203	0.465837	chromosome 1 open reading frame 53 (C1orf53), mRNA.
ILMN_1681008	CGRRF1	NM_006568.2	0.514396	0.63124	cell growth regulator with ring finger domain 1 (CGRRF1), mRNA.
ILMN_1670172	WDR33	NM_001006622.1	0.514514	0.585349	WD repeat domain 33 (WDR33), transcript variant 2, mRNA.
ILMN_2361643	RRAGB	NM_006064.3	0.514632	0.56607	Ras-related GTP binding B (RRAGB), transcript variant RAGBs, mRNA.
ILMN_2053415	LDLR	NM_000527.2	0.514943	0.748804	low density lipoprotein receptor (familial hypercholesterolemia) (LDLR), mRNA.
ILMN_1753745	HDDC2	NM_016063.1	0.515191	0.671855	HD domain containing 2 (HDDC2), mRNA.
ILMN_1811551	DERA	NM_015954.1	0.515454	0.738962	2-deoxyribose-5-phosphate aldolase homolog (C. elegans) (DERA), mRNA.
ILMN_2387090	CGGBP1	NM_003663.3	0.515628	0.584118	CGG triplet repeat binding protein 1 (CGGBP1), transcript variant 2, mRNA.
ILMN_1756657	TRIM7	NM_033342.2	0.515956	0.516769	tripartite motif-containing 7 (TRIM7), transcript variant 6, mRNA.
ILMN_1694799	PIAS2	NM_173206.2	0.516828	0.618984	protein inhibitor of activated STAT, 2 (PIAS2), transcript variant beta, mRNA.
ILMN_1739798	C7orf30	NM_138446.1	0.517243	0.606299	chromosome 7 open reading frame 30 (C7orf30), mRNA.
ILMN_1683755	SOX13	NM_005686.2	0.517392	0.701452	SRY (sex determining region Y)-box 13 (SOX13), mRNA.
ILMN_2352921	BPGM	NM_001724.3	0.517753	0.65039	2,3-bisphosphoglycerate mutase (BPGM), transcript variant 1, mRNA.
ILMN_3254984	LOC100129759	XM_001725425.1	0.518406	0.614039	PREDICTED: similar to PNAS-117 (LOC100129759), mRNA.
ILMN_1708098	LIX1L	NM_153713.1	0.518668	0.615955	Lix1 homolog (mouse)-like (LIX1L), mRNA.
ILMN_1676763	PIPSL	XM_938649.1	0.518918	0.730897	PIP5K1A and PSMD4-like (PIPSL), non-coding RNA.
ILMN_1737651	CDC40	NM_015891.2	0.519113	0.721922	cell division cycle 40 homolog (S. cerevisiae) (CDC40), mRNA.
ILMN_1720745	LOC645385	XM_928427.1	0.520035	0.799865	PREDICTED: similar to heterogeneous nuclear ribonucleoprotein A1 (LOC645385), mRNA.
ILMN_3190972	LOC100130291	XR_038455.1	0.520663	0.574803	PREDICTED: misc_RNA (LOC100130291), miscRNA.
ILMN_1813019	DNAJB4	NM_007034.3	0.520688	0.723246	DnaJ (Hsp40) homolog, subfamily B, member 4 (DNAJB4), mRNA.
ILMN_1728074	PHAX	NM_032177.2	0.520872	0.67699	phosphorylated adaptor for RNA export (PHAX), mRNA.
ILMN_1780773	LOC400027	XM_378350.3	0.52116	0.609426	PREDICTED: hypothetical gene supported by BC047417, transcript variant 2 (LOC400027), mRNA.
ILMN_1659255	RP2	NM_006915.1	0.521164	0.642832	retinitis pigmentosa 2 (X-linked recessive) (RP2), mRNA.
ILMN_1749478	TCEAL3	NM_001006933.1	0.521463	0.650747	transcription elongation factor A (SII)-like 3 (TCEAL3), transcript variant 2, mRNA.
ILMN_1799969	SNAPIN	NM_012437.3	0.521827	0.613399	SNAP-associated protein (SNAPIN), mRNA.
ILMN_1728057	C6orf57	NM_145267.2	0.522377	0.61666	chromosome 6 open reading frame 57 (C6orf57), mRNA.
ILMN_1801766	CCDC109B	NM_017918.3	0.522504	0.655219	coiled-coil domain containing 109B (CCDC109B), mRNA.
ILMN_1794294	DSTN	NM_001011546.1	0.522593	0.913362	destrin (actin depolymerizing factor) (DSTN), transcript variant 2, mRNA.
ILMN_1655557	INTS6	NM_012141.1	0.522819	0.679616	integrator complex subunit 6 (INTS6), transcript variant 2, mRNA.
ILMN_2128639	C10orf47	NM_153256.2	0.523824	0.646224	chromosome 10 open reading frame 47 (C10orf47), mRNA.
ILMN_1749752	NOLA1	NM_032993.1	0.523843	0.813227	nucleolar protein family A, member 1 (H/ACA small nucleolar RNPs) (NOLA1), transcript variant 2, mRNA.
ILMN_1673673	PBK	NM_018492.2	0.523865	0.636197	PDZ binding kinase (PBK), mRNA.
ILMN_2231242	HMGB1	NM_002128.4	0.524016	0.756272	high-mobility group box 1 (HMGB1), mRNA.
ILMN_1698487	SDHD	NM_003002.1	0.524447	0.655407	succinate dehydrogenase complex, subunit D, integral membrane protein (SDHD), nuclear gene encoding mitochondrial protein, mRNA.
ILMN_1669982	CCDC85A	XM_941554.1	0.524495	0.526115	coiled-coil domain containing 85A (CCDC85A), mRNA.
ILMN_1682494	RSRC1	NM_016625.2	0.524867	0.640624	arginine/serine-rich coiled-coil 1 (RSRC1), mRNA.
ILMN_2395285	U1SNRNPBP	NM_180703.1	0.525054	0.659766	U11/U12 snRNP 35K (U1SNRNPBP), transcript variant 4, mRNA.
ILMN_1753002	RAB2B	NM_032846.2	0.525205	0.872537	RAB2B, member RAS oncogene family (RAB2B), mRNA.
ILMN_1791478	MTPN	NM_145808.1	0.526057	0.780148	myotrophin (MTPN), mRNA.
ILMN_1791896	EBAG9	NM_004215.3	0.526447	0.76128	estrogen receptor binding site associated, antigen, 9 (EBAG9), transcript variant 2, mRNA.
ILMN_2369924	NDUFB6	NM_002493.3	0.526805	0.599173	NADH dehydrogenase (ubiquinone) 1 beta subcomplex, 6, 17kDa (NDUFB6), nuclear gene encoding mitochondrial protein, transcript variant 1, mRNA.
ILMN_1778444	FKBP5	NM_004117.2	0.52685	0.678228	FK506 binding protein 5 (FKBP5), mRNA.
ILMN_1678037	HIRIP3	NM_003609.2	0.527895	0.761151	HIRA interacting protein 3 (HIRIP3), mRNA.
ILMN_3226392	LOC729608	XM_001714722.1	0.527917	0.696246	PREDICTED: similar to Brix domain containing 1 (LOC729608), mRNA.
ILMN_2139816	GPSM2	NM_013296.3	0.527992	0.737709	G-protein signalling modulator 2 (AGS3-like, C. elegans) (GPSM2), mRNA.
ILMN_2404135	RIOK3	NM_003831.2	0.528831	0.874657	RIO kinase 3 (yeast) (RIOK3), transcript variant 1, mRNA.
ILMN_1708147	TBPL1	NM_004865.2	0.529274	0.650154	TBP-like 1 (TBPL1), mRNA.
ILMN_2397028	SERPINB8	NM_002640.3	0.52957	0.513219	serpin peptidase inhibitor, clade B (ovalbumin), member 8 (SERPINB8), transcript variant 1, mRNA.
ILMN_2090782	GCSH	NM_004483.3	0.530499	0.471476	glycine cleavage system protein H (aminomethyl carrier) (GCSH), mRNA.
ILMN_1697469	SFRS6	NM_006275.4	0.530641	0.75376	splicing factor, arginine/serine-rich 6 (SFRS6), mRNA.
ILMN_1705753	C3orf26	NM_032359.2	0.530667	0.6066	chromosome 3 open reading frame 26 (C3orf26), mRNA.
ILMN_2411139	FIBP	NM_198897.1	0.530709	0.478162	fibroblast growth factor (acidic) intracellular binding protein (FIBP), transcript variant 1, mRNA.
ILMN_2069945	SNRNP27	NM_006857.1	0.530718	0.567076	small nuclear ribonucleoprotein 27kDa (U4/U6.U5) (SNRNP27), mRNA.
ILMN_1690371	MRPL11	NM_016050.2	0.530781	0.565392	mitochondrial ribosomal protein L11 (MRPL11), nuclear gene encoding mitochondrial protein, transcript variant 2, mRNA.
ILMN_1719906	HADH	NM_005327.1	0.531091	0.747057	hydroxyacyl-Coenzyme A dehydrogenase (HADH), nuclear gene encoding mitochondrial protein, mRNA.
ILMN_1690844	LOC387820	NM_005494.2	0.531207	0.630279	PREDICTED: similar to DnaJ (Hsp40) homolog, subfamily B, member 6 isoform a (LOC387820), mRNA.
ILMN_1740512	MGC39900	XM_936687.1	0.531242	0.673504	PREDICTED: hypothetical protein MGC39900 (MGC39900), mRNA.
ILMN_1708009	LANCL2	NM_018697.3	0.531644	0.534076	LanC lantibiotic synthetase component C-like 2 (bacterial) (LANCL2), mRNA.
ILMN_1784523	ATP6V1G1	NM_004888.2	0.531678	0.619746	ATPase, H+ transporting, lysosomal 13kDa, V1 subunit G1 (ATP6V1G1), mRNA.
ILMN_1716988	OPN3	NM_001030012.1	0.532099	0.683128	opsin 3 (OPN3), mRNA.
ILMN_1698213	RBM3	NM_001017430.1	0.53216	0.604281	RNA binding motif (RNP1, RRM) protein 3 (RBM3), mRNA.
ILMN_3201365	LOC442232	XR_016559.1	0.532173	0.571419	PREDICTED: misc_RNA (LOC442232), miscRNA.
ILMN_2368576	UBA52	NM_003333.3	0.533507	0.787235	ubiquitin A-52 residue ribosomal protein fusion product 1 (UBA52), transcript variant 2, mRNA.
ILMN_1757406	HIST1H1C	NM_005319.3	0.533609	0.704958	histone cluster 1, H1c (HIST1H1C), mRNA.
ILMN_3232696	LOC729816	XR_042352.1	0.533995	0.722351	PREDICTED: misc_RNA (LOC729816), miscRNA.
ILMN_2356895	MRPL42	NM_172177.1	0.534014	0.604248	mitochondrial ribosomal protein L42 (MRPL42), nuclear gene encoding mitochondrial protein, transcript variant 2, mRNA.
ILMN_2375973	ALKBH1	NM_006020.2	0.534253	0.654668	alkB, alkylation repair homolog 1 (E. coli) (ALKBH1), mRNA.
ILMN_2312719	EXOSC9	NM_001034194.1	0.534337	0.705942	exosome component 9 (EXOSC9), transcript variant 1, mRNA.
ILMN_1757877	HCFC1R1	NM_001002017.1	0.534847	0.543301	host cell factor C1 regulator 1 (XPO1 dependent) (HCFC1R1), transcript variant 3, mRNA.
ILMN_1693226	C1orf212	NM_138428.2	0.535529	0.748512	chromosome 1 open reading frame 212 (C1orf212), mRNA.
ILMN_1738572	USP48	NM_001032730.1	0.53566	0.743918	ubiquitin specific peptidase 48 (USP48), transcript variant 2, mRNA.
ILMN_2290808	RPL21	NM_000982.3	0.535865	0.699479	ribosomal protein L21 (RPL21), mRNA.
ILMN_2215656	MAGOH	NM_002370.2	0.536044	0.692316	mago-nashi homolog, proliferation-associated (Drosophila) (MAGOH), mRNA.
ILMN_2349610	DPH3	NM_001047434.1	0.536621	0.591185	DPH3, KTI11 homolog (S. cerevisiae) (DPH3), transcript variant 2, mRNA.
ILMN_1801378	COQ3	NM_017421.2	0.536804	0.611966	coenzyme Q3 homolog, methyltransferase (S. cerevisiae) (COQ3), mRNA.
ILMN_1660635	LACTB2	NM_016027.1	0.537201	0.61361	lactamase, beta 2 (LACTB2), mRNA.
ILMN_1686194	SDCCAG10	NM_005869.2	0.537884	0.792826	serologically defined colon cancer antigen 10 (SDCCAG10), mRNA.
ILMN_2339825	YME1L1	NM_139313.1	0.538619	0.871777	YME1-like 1 (S. cerevisiae) (YME1L1), nuclear gene encoding mitochondrial protein, transcript variant 2, mRNA.
ILMN_1735220	CAV2	NM_001233.3	0.538892	0.635491	caveolin 2 (CAV2), transcript variant 1, mRNA.
ILMN_1758281	CALCRL	NM_005795.2	0.539434	0.527308	calcitonin receptor-like (CALCRL), mRNA.
ILMN_2179018	NDUFAB1	NM_005003.2	0.539524	0.647352	NADH dehydrogenase (ubiquinone) 1, alpha/beta subcomplex, 1, 8kDa (NDUFAB1), mRNA.
ILMN_1767542	THAP10	NM_020147.2	0.540152	0.663896	THAP domain containing 10 (THAP10), mRNA.
ILMN_1725612	NUP50	NM_153645.1	0.540288	0.678875	nucleoporin 50kDa (NUP50), transcript variant 2, mRNA.
ILMN_3215954	LOC653079	XR_016115.2	0.540404	0.705709	PREDICTED: misc_RNA (LOC653079), miscRNA.
ILMN_1797534	RIOK1	NM_031480.2	0.540869	0.742099	RIO kinase 1 (yeast) (RIOK1), transcript variant 1, mRNA.
ILMN_1775170	MT1X	NM_005952.2	0.541167	0.655526	metallothionein 1X (MT1X), mRNA.
ILMN_1659017	C11orf74	NM_138787.2	0.541598	0.592672	chromosome 11 open reading frame 74 (C11orf74), mRNA.
ILMN_1766154	MRPL30	NM_145213.1	0.541632	0.64965	mitochondrial ribosomal protein L30 (MRPL30), nuclear gene encoding mitochondrial protein, transcript variant 1, mRNA.
ILMN_2404665	TRIM5	NM_033093.1	0.542084	0.949319	tripartite motif-containing 5 (TRIM5), transcript variant delta, mRNA.
ILMN_2164242	UBE2F	NM_080678.1	0.542498	0.79468	ubiquitin-conjugating enzyme E2F (putative) (UBE2F), mRNA.
ILMN_1659990	C7orf68	NM_013332.1	0.543651	0.668563	chromosome 7 open reading frame 68 (C7orf68), transcript variant 1, mRNA.
ILMN_3282506	LOC728098	XR_038507.1	0.543919	0.532641	PREDICTED: misc_RNA (LOC728098), miscRNA.
ILMN_3208715	LOC440063	XR_018394.2	0.543934	0.45849	PREDICTED: misc_RNA (LOC440063), miscRNA.
ILMN_1758811	IMPA1	NM_005536.2	0.54396	0.757451	inositol(myo)-1(or 4)-monophosphatase 1 (IMPA1), mRNA.
ILMN_1727315	DENND1A	NM_024820.2	0.544018	0.706245	DENN/MADD domain containing 1A (DENND1A), transcript variant 2, mRNA.
ILMN_1654543	MED6	NM_005466.2	0.544037	0.678102	mediator complex subunit 6 (MED6), mRNA.
ILMN_3210946	LOC645969	XR_037475.1	0.544553	0.620342	PREDICTED: misc_RNA (LOC645969), miscRNA.
ILMN_1661799	HIGD1A	XM_927199.1	0.545114	0.656891	HIG1 hypoxia inducible domain family, member 1A (HIGD1A), transcript variant 1, mRNA.
ILMN_1751776	CKAP2L	NM_152515.2	0.545277	0.768108	cytoskeleton associated protein 2-like (CKAP2L), mRNA.
ILMN_1744534	LYRM5	NM_001001660.1	0.54608	0.628651	LYR motif containing 5 (LYRM5), mRNA.
ILMN_1723212	SFRS3	NM_003017.3	0.54637	0.621261	splicing factor, arginine/serine-rich 3 (SFRS3), mRNA.
ILMN_2122953	CISD1	NM_018464.2	0.546579	0.711668	CDGSH iron sulfur domain 1 (CISD1), mRNA.
ILMN_1801443	TSKU	NM_015516.3	0.547187	0.588565	tsukushin (TSKU), mRNA.
ILMN_1807807	SKA2	NM_182620.1	0.547262	0.667422	spindle and kinetochore associated complex subunit 2 (SKA2), transcript variant 1, mRNA.
ILMN_1652357	PDHX	NM_003477.1	0.5477	0.614986	pyruvate dehydrogenase complex, component X (PDHX), nuclear gene encoding mitochondrial protein, mRNA.
ILMN_1694847	TERF1	NM_017489.1	0.547724	0.734449	telomeric repeat binding factor (NIMA-interacting) 1 (TERF1), transcript variant 1, mRNA.
ILMN_1690454	C3orf54	NM_203370.1	0.547967	0.612574	chromosome 3 open reading frame 54 (C3orf54), mRNA.
ILMN_1656399	TCEAL8	NM_153333.2	0.548008	0.798274	transcription elongation factor A (SII)-like 8 (TCEAL8), transcript variant 2, mRNA.
ILMN_1813010	VTA1	NM_016485.3	0.548434	0.524886	Vps20-associated 1 homolog (S. cerevisiae) (VTA1), mRNA.
ILMN_1739576	CYB5R2	NM_016229.2	0.548661	0.667247	cytochrome b5 reductase 2 (CYB5R2), mRNA.
ILMN_1707503	C1orf144	NM_015609.1	0.548665	0.653451	chromosome 1 open reading frame 144 (C1orf144), mRNA.
ILMN_1657977	MSRB2	NM_012228.2	0.548938	0.710468	methionine sulfoxide reductase B2 (MSRB2), mRNA.
ILMN_2330112	CNIH	NM_001009551.1	0.548987	0.75078	cornichon homolog (Drosophila) (CNIH), transcript variant 2, mRNA.
ILMN_2090558	C2orf25	NM_015702.1	0.54901	0.654014	chromosome 2 open reading frame 25 (C2orf25), mRNA.
ILMN_3263694	LOC100128771	XR_037860.1	0.549154	0.865394	PREDICTED: misc_RNA (LOC100128771), miscRNA.
ILMN_2192032	SRP19	NM_003135.1	0.550249	0.611995	signal recognition particle 19kDa (SRP19), mRNA.
ILMN_1671250	CLIC4	XM_938776.1	0.550672	0.709597	chloride intracellular channel 4 (CLIC4), nuclear gene encoding mitochondrial protein, mRNA.
ILMN_1760280	NXT1	NM_013248.2	0.550915	0.576823	NTF2-like export factor 1 (NXT1), mRNA.
ILMN_1674650	C9orf95	NM_017881.1	0.551238	0.643177	chromosome 9 open reading frame 95 (C9orf95), mRNA.
ILMN_1755974	ALDOC	NM_005165.2	0.551406	0.682884	aldolase C, fructose-bisphosphate (ALDOC), mRNA.
ILMN_1681628	ZNF277	NM_021994.1	0.551539	0.683774	zinc finger protein 277 (ZNF277), mRNA.
ILMN_1696003	GNAI3	NM_006496.1	0.552298	0.630513	guanine nucleotide binding protein (G protein), alpha inhibiting activity polypeptide 3 (GNAI3), mRNA.
ILMN_1804277	SPRED1	NM_152594.1	0.552778	0.641709	sprouty-related, EVH1 domain containing 1 (SPRED1), mRNA.
ILMN_1715804	PITPNA	NM_006224.2	0.553097	0.633108	phosphatidylinositol transfer protein, alpha (PITPNA), mRNA.
ILMN_1685077	SNX7	NM_152238.1	0.553735	0.640325	sorting nexin 7 (SNX7), transcript variant 2, mRNA.
ILMN_1713759	UBE2J1	NM_016021.2	0.555106	0.569713	ubiquitin-conjugating enzyme E2, J1 (UBC6 homolog, yeast) (UBE2J1), mRNA.
ILMN_3249949	C11orf58	NM_001142705.1	0.556403	0.828954	chromosome 11 open reading frame 58 (C11orf58), transcript variant 2, mRNA.
ILMN_3247882	ERI3	NM_024066.1	0.55657	0.630922	ERI1 exoribonuclease family member 3 (ERI3), mRNA.
ILMN_1781457	TIPRL	NM_001031800.1	0.557318	0.579333	TIP41, TOR signaling pathway regulator-like (S. cerevisiae) (TIPRL), transcript variant 1, mRNA.
ILMN_1730685	MRPL16	NM_017840.2	0.5578	0.627061	mitochondrial ribosomal protein L16 (MRPL16), nuclear gene encoding mitochondrial protein, mRNA.
ILMN_1774860	UTP23	NM_032334.1	0.557816	0.598084	UTP23, small subunit (SSU) processome component, homolog (yeast) (UTP23), mRNA.
ILMN_1743939	C5orf24	NM_152409.2	0.558305	0.665603	chromosome 5 open reading frame 24 (C5orf24), mRNA.
ILMN_1791575	HNRPLL	NM_138394.2	0.55844	0.789396	heterogeneous nuclear ribonucleoprotein L-like (HNRPLL), mRNA.
ILMN_2225735	CRBN	NM_016302.2	0.558666	0.750689	cereblon (CRBN), mRNA.
ILMN_1770020	PPIL3	NM_032472.3	0.558668	0.816141	peptidylprolyl isomerase (cyclophilin)-like 3 (PPIL3), transcript variant PPIL3b, mRNA.
ILMN_1667707	SPCS3	NM_021928.1	0.559015	0.919341	signal peptidase complex subunit 3 homolog (S. cerevisiae) (SPCS3), mRNA.
ILMN_1707051	NFATC1	NM_172390.1	0.559198	0.515098	nuclear factor of activated T-cells, cytoplasmic, calcineurin-dependent 1 (NFATC1), transcript variant 1, mRNA.
ILMN_1756162	EXOSC8	NM_181503.1	0.559623	0.613513	exosome component 8 (EXOSC8), mRNA.
ILMN_3251451	MED31	NM_016060.2	0.56047	0.65465	mediator complex subunit 31 (MED31), mRNA.
ILMN_3200597	LOC441154	XR_018125.1	0.561153	0.60153	PREDICTED: misc_RNA (LOC441154), miscRNA.
ILMN_1713964	BTBD3	NM_014962.2	0.561568	0.548976	BTB (POZ) domain containing 3 (BTBD3), transcript variant 1, mRNA.
ILMN_1707084	UBE2D4	NM_015983.2	0.561954	0.693043	ubiquitin-conjugating enzyme E2D 4 (putative) (UBE2D4), mRNA.
ILMN_1749432	MRPL32	NM_031903.1	0.562321	0.871549	mitochondrial ribosomal protein L32 (MRPL32), nuclear gene encoding mitochondrial protein, mRNA.
ILMN_1653856	STS-1	NM_032873.3	0.562384	0.643059	Cbl-interacting protein Sts-1 (STS-1), mRNA.
ILMN_1719039	UBE2G1	NM_182682.2	0.562496	0.688079	ubiquitin-conjugating enzyme E2G 1 (UBC7 homolog, yeast) (UBE2G1), mRNA.
ILMN_1720926	PSMD5	NM_005047.2	0.562648	0.621784	proteasome (prosome, macropain) 26S subunit, non-ATPase, 5 (PSMD5), mRNA.
ILMN_2232166	CCDC90B	NM_021825.3	0.562979	0.710019	coiled-coil domain containing 90B (CCDC90B), mRNA.
ILMN_1656293	GOSR2	NM_054022.2	0.56321	0.70661	golgi SNAP receptor complex member 2 (GOSR2), transcript variant A, mRNA.
ILMN_1788180	RAB13	NM_002870.2	0.563243	0.710111	RAB13, member RAS oncogene family (RAB13), mRNA.
ILMN_1741204	KLHDC2	NM_014315.2	0.563284	0.707642	kelch domain containing 2 (KLHDC2), mRNA.
ILMN_1664931	GTF2E2	NM_002095.3	0.563362	0.78166	general transcription factor IIE, polypeptide 2, beta 34kDa (GTF2E2), mRNA.
ILMN_2041046	CKS1B	NM_001826.1	0.563409	0.641874	CDC28 protein kinase regulatory subunit 1B (CKS1B), mRNA.
ILMN_2110829	LOC441743	NM_001045548.1	0.563603	0.647563	similar to C367G8.3 (novel protein similar to RPL23A (60S ribosomal protein L23A)) (LOC441743), mRNA.
ILMN_2147517	CD58	NM_001779.1	0.563657	0.54039	CD58 molecule (CD58), mRNA.
ILMN_2144088	FDFT1	NM_004462.3	0.565026	0.649474	farnesyl-diphosphate farnesyltransferase 1 (FDFT1), mRNA.
ILMN_2102693	NUFIP2	NM_020772.1	0.565258	0.654901	nuclear fragile X mental retardation protein interacting protein 2 (NUFIP2), mRNA.
ILMN_1760303	PIK3R1	NM_181504.2	0.565309	0.753831	phosphoinositide-3-kinase, regulatory subunit 1 (alpha) (PIK3R1), transcript variant 1, mRNA.
ILMN_1699503	UBE2D2	NM_003339.2	0.565485	0.825151	ubiquitin-conjugating enzyme E2D 2 (UBC4/5 homolog, yeast) (UBE2D2), transcript variant 1, mRNA.
ILMN_1736940	HPRT1	NM_000194.1	0.565867	0.645757	hypoxanthine phosphoribosyltransferase 1 (Lesch-Nyhan syndrome) (HPRT1), mRNA.
ILMN_1726720	NUSAP1	NM_016359.2	0.565974	0.784719	nucleolar and spindle associated protein 1 (NUSAP1), transcript variant 2, mRNA.
ILMN_1779965	AK1	NM_000476.1	0.566103	0.770981	adenylate kinase 1 (AK1), mRNA.
ILMN_3229770	SKP1	NM_006930.3	0.566486	0.672483	S-phase kinase-associated protein 1 (SKP1), transcript variant 1, mRNA.
ILMN_1797318	HSPA14	NM_016299.1	0.566581	0.671098	heat shock 70kDa protein 14 (HSPA14), transcript variant 1, mRNA.
ILMN_2112402	PHF5A	NM_032758.3	0.566712	0.806923	PHD finger protein 5A (PHF5A), mRNA.
ILMN_1697166	C9orf78	NM_016482.2	0.566992	0.802636	chromosome 9 open reading frame 78 (C9orf78), mRNA.
ILMN_3226505	MSL3	NM_078629.2	0.56712	0.814331	male-specific lethal 3 homolog (Drosophila) (MSL3), transcript variant 1, mRNA.
ILMN_1685661	RRP15	NM_016052.2	0.567794	0.740786	ribosomal RNA processing 15 homolog (S. cerevisiae) (RRP15), mRNA.
ILMN_1857915	LOC401397	Hs.117929	0.568405	0.548812	PREDICTED: hypothetical LOC401397 (LOC401397), mRNA.
ILMN_1765332	TIMM10	NM_012456.1	0.568636	0.550983	translocase of inner mitochondrial membrane 10 homolog (yeast) (TIMM10), nuclear gene encoding mitochondrial protein, mRNA.
ILMN_2223010	VBP1	NM_003372.4	0.569055	0.700463	von Hippel-Lindau binding protein 1 (VBP1), mRNA.
ILMN_1671158	MRPL13	NM_014078.4	0.569267	0.622888	mitochondrial ribosomal protein L13 (MRPL13), nuclear gene encoding mitochondrial protein, mRNA.
ILMN_3187324	CNRIP1	NM_001111101.1	0.569823	0.674276	cannabinoid receptor interacting protein 1 (CNRIP1), transcript variant CRIP1b, mRNA.
ILMN_1680501	GTF2IRD2B	NM_173537.2	0.57015	0.549496	GTF2I repeat domain containing 2B (GTF2IRD2B), mRNA.
ILMN_2399264	40792	NM_145800.2	0.570554	0.748069	septin 6 (SEPT6), transcript variant III, mRNA.
ILMN_1793651	UBE2N	NM_003348.3	0.57059	0.708249	ubiquitin-conjugating enzyme E2N (UBC13 homolog, yeast) (UBE2N), mRNA.
ILMN_1766045	SH3GLB1	NM_016009.2	0.5709	0.671011	SH3-domain GRB2-like endophilin B1 (SH3GLB1), mRNA.
ILMN_1812312	NDUFS4	NM_002495.1	0.571272	0.701395	NADH dehydrogenase (ubiquinone) Fe-S protein 4, 18kDa (NADH-coenzyme Q reductase) (NDUFS4), mRNA.
ILMN_1728975	SCO1	NM_004589.1	0.571371	0.716769	SCO cytochrome oxidase deficient homolog 1 (yeast) (SCO1), nuclear gene encoding mitochondrial protein, mRNA.
ILMN_1763404	LOC653226	XM_927451.1	0.571472	0.74501	PREDICTED: similar to Signal recognition particle 9 kDa protein (SRP9) (LOC653226), mRNA.
ILMN_1772796	DYNLL2	NM_080677.1	0.571715	0.681325	dynein, light chain, LC8-type 2 (DYNLL2), mRNA.
ILMN_1758474	PRKRA	NM_003690.3	0.572506	0.663602	protein kinase, interferon-inducible double stranded RNA dependent activator (PRKRA), mRNA.
ILMN_1720858	C6orf115	XM_371848.4	0.572856	0.594417	chromosome 6 open reading frame 115 (C6orf115), mRNA.
ILMN_1734486	C1orf19	NM_052965.1	0.573853	0.728581	chromosome 1 open reading frame 19 (C1orf19), mRNA.
ILMN_1761961	CCDC90A	NM_022102.1	0.5739	0.535239	coiled-coil domain containing 90A (CCDC90A), mRNA.
ILMN_1733305	EIF2A	NM_032025.2	0.573915	0.833169	eukaryotic translation initiation factor 2A, 65kDa (EIF2A), mRNA.
ILMN_3242205	GMPS	NM_003875.2	0.57405	0.945762	guanine monphosphate synthetase (GMPS), mRNA.
ILMN_3242011	MOBKL1B	NM_018221.3	0.574443	0.598355	MOB1, Mps One Binder kinase activator-like 1B (yeast) (MOBKL1B), mRNA.
ILMN_2322842	PPHLN1	NM_201440.1	0.574983	0.627832	periphilin 1 (PPHLN1), transcript variant 4, mRNA.
ILMN_1769319	CNBP	NM_003418.1	0.575132	0.686713	CCHC-type zinc finger, nucleic acid binding protein (CNBP), mRNA.
ILMN_2118864	RAB1A	NM_004161.3	0.575224	1.08137	RAB1A, member RAS oncogene family (RAB1A), mRNA.
ILMN_1665781	LOC390466	XM_372521.1	0.575537	0.712564	PREDICTED: similar to SMT3 suppressor of mif two 3 homolog 2 (LOC390466), mRNA.
ILMN_1758067	RGS4	NM_005613.3	0.576731	0.631606	regulator of G-protein signalling 4 (RGS4), mRNA.
ILMN_2395926	MANBAL	NM_001003897.1	0.576748	0.63503	mannosidase, beta A, lysosomal-like (MANBAL), transcript variant 2, mRNA.
ILMN_1783333	C16orf61	NM_020188.2	0.576774	0.628597	chromosome 16 open reading frame 61 (C16orf61), mRNA.
ILMN_2337941	COPS8	NM_198189.2	0.576777	0.717721	COP9 constitutive photomorphogenic homolog subunit 8 (Arabidopsis) (COPS8), transcript variant 2, mRNA.
ILMN_1691575	SNX2	NM_003100.2	0.577128	0.752693	sorting nexin 2 (SNX2), mRNA.
ILMN_1682857	NDUFAF2	NM_174889.2	0.577357	0.687791	NADH dehydrogenase (ubiquinone) 1 alpha subcomplex, assembly factor 2 (NDUFAF2), mRNA.
ILMN_1745620	KRCC1	NM_016618.1	0.577369	0.850784	lysine-rich coiled-coil 1 (KRCC1), mRNA.
ILMN_2188204	ATG12	NM_004707.2	0.577709	0.697795	ATG12 autophagy related 12 homolog (S. cerevisiae) (ATG12), mRNA.
ILMN_1770623	FAM58A	NM_152274.2	0.578185	0.637685	family with sequence similarity 58, member A (FAM58A), mRNA.
ILMN_1667519	RRAS2	NM_012250.3	0.5783	0.752882	related RAS viral (r-ras) oncogene homolog 2 (RRAS2), mRNA.
ILMN_1703441	ZNF593	NM_015871.2	0.578449	0.687876	zinc finger protein 593 (ZNF593), mRNA.
ILMN_2218935	GPR37	NM_005302.2	0.578456	0.536163	G protein-coupled receptor 37 (endothelin receptor type B-like) (GPR37), mRNA.
ILMN_1682099	TNFAIP8L3	NM_207381.2	0.57867	0.492602	tumor necrosis factor, alpha-induced protein 8-like 3 (TNFAIP8L3), mRNA.
ILMN_1715458	PCDH10	NM_020815.1	0.579203	0.520198	protocadherin 10 (PCDH10), transcript variant 2, mRNA.
ILMN_1761242	COMMD1	NM_152516.2	0.579379	0.725756	copper metabolism (Murr1) domain containing 1 (COMMD1), mRNA.
ILMN_1733931	PDCD6	NM_013232.2	0.579615	0.610828	programmed cell death 6 (PDCD6), mRNA.
ILMN_1693210	NSMCE2	NM_173685.1	0.579788	0.741996	non-SMC element 2, MMS21 homolog (S. cerevisiae) (NSMCE2), mRNA.
ILMN_3288830	LOC100132918	XR_039697.1	0.580722	0.653611	PREDICTED: misc_RNA (LOC100132918), miscRNA.
ILMN_2340065	UBL5	NM_001048241.1	0.580788	0.575765	ubiquitin-like 5 (UBL5), transcript variant 2, mRNA.
ILMN_2110532	RPL26L1	NM_016093.2	0.580816	0.639712	ribosomal protein L26-like 1 (RPL26L1), mRNA.
ILMN_3238633	SDHAF2	NM_017841.1	0.581666	0.712938	succinate dehydrogenase complex assembly factor 2 (SDHAF2), mRNA.
ILMN_1754553	MED19	NM_153450.1	0.581767	0.612444	mediator complex subunit 19 (MED19), mRNA.
ILMN_1751086	ATL3	NM_015459.3	0.581927	0.735736	atlastin GTPase 3 (ATL3), mRNA.
ILMN_1748625	TCEAL4	NM_001006937.1	0.58194	0.714245	transcription elongation factor A (SII)-like 4 (TCEAL4), transcript variant 4, mRNA.
ILMN_1805028	THOC7	NM_025075.1	0.582325	0.582109	THO complex 7 homolog (Drosophila) (THOC7), mRNA.
ILMN_2043816	ARPC5L	NM_030978.1	0.582713	0.605047	actin related protein 2/3 complex, subunit 5-like (ARPC5L), mRNA.
ILMN_2367191	PSMF1	NM_178579.1	0.582762	0.701327	proteasome (prosome, macropain) inhibitor subunit 1 (PI31) (PSMF1), transcript variant 3, mRNA.
ILMN_2230683	CDCA7L	NM_018719.2	0.582815	0.863851	cell division cycle associated 7-like (CDCA7L), mRNA.
ILMN_1688479	LRRC42	NM_052940.3	0.583217	0.758492	leucine rich repeat containing 42 (LRRC42), mRNA.
ILMN_1811188	BCCIP	NM_078468.1	0.583425	0.671357	BRCA2 and CDKN1A interacting protein (BCCIP), transcript variant A, mRNA.
ILMN_1800197	MRPL36	NM_032479.2	0.583955	0.626703	mitochondrial ribosomal protein L36 (MRPL36), nuclear gene encoding mitochondrial protein, mRNA.
ILMN_2200503	NIT2	NM_020202.2	0.58399	0.781304	nitrilase family, member 2 (NIT2), mRNA.
ILMN_1812478	ZNHIT3	NM_004773.2	0.584199	0.682661	zinc finger, HIT type 3 (ZNHIT3), mRNA.
ILMN_1733377	FASTKD5	NM_021826.4	0.584547	0.686097	FAST kinase domains 5 (FASTKD5), mRNA.
ILMN_3236481	LOC100129086	XM_001725669.1	0.584733	0.65738	PREDICTED: similar to HIG1 domain family, member 1A (LOC100129086), mRNA.
ILMN_3297455	LOC729082	XR_040993.1	0.586364	0.725755	PREDICTED: misc_RNA (LOC729082), miscRNA.
ILMN_1723414	HACL1	NM_012260.1	0.586611	0.718862	2-hydroxyacyl-CoA lyase 1 (HACL1), mRNA.
ILMN_1671893	CHMP2A	NM_014453.2	0.587323	0.66818	chromatin modifying protein 2A (CHMP2A), transcript variant 1, mRNA.
ILMN_2145518	TMEM126B	NM_018480.2	0.587972	0.734587	transmembrane protein 126B (TMEM126B), mRNA.
ILMN_1792518	STX7	NM_003569.1	0.588091	0.710369	syntaxin 7 (STX7), mRNA.
ILMN_1728202	TMEM22	NM_025246.1	0.588251	0.486393	transmembrane protein 22 (TMEM22), transcript variant 2, mRNA.
ILMN_1810100	PBX3	NM_006195.4	0.588424	0.799443	pre-B-cell leukemia homeobox 3 (PBX3), mRNA.
ILMN_1777106	LRRC57	NM_153260.1	0.588695	0.651896	leucine rich repeat containing 57 (LRRC57), mRNA.
ILMN_1690386	CSRP2BP	NM_020536.2	0.589025	0.657518	CSRP2 binding protein (CSRP2BP), transcript variant 1, mRNA.
ILMN_1785198	POLE3	NM_017443.3	0.589067	0.956419	polymerase (DNA directed), epsilon 3 (p17 subunit) (POLE3), mRNA.
ILMN_1737947	LSM5	NM_012322.1	0.589392	0.635924	LSM5 homolog, U6 small nuclear RNA associated (S. cerevisiae) (LSM5), mRNA.
ILMN_1761981	FAM96A	NM_032231.4	0.589608	0.671701	family with sequence similarity 96, member A (FAM96A), transcript variant 1, mRNA.
ILMN_1754421	NDUFAF1	NM_016013.2	0.58965	0.759455	NADH dehydrogenase (ubiquinone) 1 alpha subcomplex, assembly factor 1 (NDUFAF1), mRNA.
ILMN_1714623	TOMM22	NM_020243.4	0.589998	0.76047	translocase of outer mitochondrial membrane 22 homolog (yeast) (TOMM22), nuclear gene encoding mitochondrial protein, mRNA.
ILMN_1664010	ELF1	NM_172373.2	0.590759	0.767942	E74-like factor 1 (ets domain transcription factor) (ELF1), mRNA.
ILMN_1667239	INPP1	NM_002194.2	0.590834	0.67528	inositol polyphosphate-1-phosphatase (INPP1), mRNA.
ILMN_1812856	ZSWIM1	NM_080603.3	0.590856	0.735733	zinc finger, SWIM-type containing 1 (ZSWIM1), mRNA.
ILMN_1742544	MEF2C	NM_002397.2	0.590878	0.534833	myocyte enhancer factor 2C (MEF2C), mRNA.
ILMN_1668629	LOC401115	XM_937968.1	0.592034	0.675582	PREDICTED: hypothetical gene supported by BC038466; BC062790 (LOC401115), mRNA.
ILMN_3225121	LOC728484	XR_015270.2	0.592322	0.548846	PREDICTED: misc_RNA (LOC728484), miscRNA.
ILMN_1683950	SNX11	NM_152244.1	0.593312	0.548574	sorting nexin 11 (SNX11), transcript variant 1, mRNA.
ILMN_1716730	FAM44B	NM_138369.1	0.593607	0.752187	family with sequence similarity 44, member B (FAM44B), mRNA.
ILMN_1682727	JAZF1	NM_175061.2	0.594014	0.781685	JAZF zinc finger 1 (JAZF1), mRNA.
ILMN_1769566	ATG3	NM_022488.3	0.594038	0.734119	ATG3 autophagy related 3 homolog (S. cerevisiae) (ATG3), mRNA.
ILMN_1713156	MSL3L1	NM_078630.1	0.595018	0.741359	male-specific lethal 3-like 1 (Drosophila) (MSL3L1), transcript variant 1, mRNA.
ILMN_1683888	SRP72	NM_006947.2	0.595087	0.629303	signal recognition particle 72kDa (SRP72), mRNA.
ILMN_2384591	HN1	NM_016185.2	0.595153	0.698639	hematological and neurological expressed 1 (HN1), transcript variant 1, mRNA.
ILMN_1763842	PTRH1	NM_001002913.1	0.595278	0.648632	peptidyl-tRNA hydrolase 1 homolog (S. cerevisiae) (PTRH1), mRNA.
ILMN_3266606	FABP5L2	XM_001134012.2	0.595752	0.807751	PREDICTED: fatty acid binding protein 5-like 2 (FABP5L2), mRNA.
ILMN_1674661	CIRBP	NM_001280.1	0.595928	0.544604	cold inducible RNA binding protein (CIRBP), mRNA.
ILMN_1771149	MRPL19	NM_014763.2	0.596147	0.627227	mitochondrial ribosomal protein L19 (MRPL19), nuclear gene encoding mitochondrial protein, mRNA.
ILMN_1778917	CDK7	NM_001799.2	0.596926	0.729725	cyclin-dependent kinase 7 (MO15 homolog, Xenopus laevis, cdk-activating kinase) (CDK7), mRNA.
ILMN_2134110	SELK	NM_021237.3	0.596936	0.648059	selenoprotein K (SELK), mRNA.
ILMN_2175131	TMEM14C	NM_016462.2	0.597047	0.83878	transmembrane protein 14C (TMEM14C), mRNA.
ILMN_1755741	DACH1	NM_080759.3	0.597131	0.890471	dachshund homolog 1 (Drosophila) (DACH1), transcript variant 2, mRNA.
ILMN_1735930	KLF2	NM_016270.2	0.59749	0.775074	Kruppel-like factor 2 (lung) (KLF2), mRNA.
ILMN_1766505	COMMD10	NM_016144.2	0.597568	0.693934	COMM domain containing 10 (COMMD10), mRNA.
ILMN_1774066	TMEM141	NM_032928.2	0.597605	0.660944	transmembrane protein 141 (TMEM141), mRNA.
ILMN_1685567	TGDS	NM_014305.1	0.59807	0.616241	TDP-glucose 4,6-dehydratase (TGDS), mRNA.
ILMN_1705985	PIGA	NM_020472.1	0.598086	0.649256	phosphatidylinositol glycan anchor biosynthesis, class A (PIGA), transcript variant 3, mRNA.
ILMN_2117987	TFDP1	NM_007111.3	0.599667	0.814653	transcription factor Dp-1 (TFDP1), mRNA.
ILMN_1791792	C12orf5	NM_020375.1	0.60027	0.714077	chromosome 12 open reading frame 5 (C12orf5), mRNA.
ILMN_1688818	LOC652864	XM_942571.1	0.600432	0.869589	PREDICTED: similar to Mitochondrial import inner membrane translocase subunit Tim23 (LOC652864), mRNA.
ILMN_3282321	LOC643336	XM_001718563.1	0.600659	0.78763	PREDICTED: similar to hCG1985303 (LOC643336), mRNA.
ILMN_1691436	BLVRA	NM_000712.3	0.600663	0.713554	biliverdin reductase A (BLVRA), mRNA.
ILMN_1800787	RFTN1	NM_015150.1	0.600844	0.794372	raftlin, lipid raft linker 1 (RFTN1), mRNA.
ILMN_1695946	TRNP1	NM_001013642.1	0.60093	0.709549	TMF1-regulated nuclear protein 1 (TRNP1), mRNA.
ILMN_2351638	BEX4	NM_001080425.1	0.601659	0.640667	BEX family member 4 (BEX4), mRNA.
ILMN_1702231	C1orf54	NM_024579.1	0.60177	0.673911	chromosome 1 open reading frame 54 (C1orf54), mRNA.
ILMN_1803312	DIMT1L	NM_014473.2	0.601777	0.693189	DIM1 dimethyladenosine transferase 1-like (S. cerevisiae) (DIMT1L), mRNA.
ILMN_1742798	SFRS10	NM_004593.1	0.602404	0.947833	splicing factor, arginine/serine-rich 10 (transformer 2 homolog, Drosophila) (SFRS10), mRNA.
ILMN_1801822	C18orf25	NM_001008239.1	0.602523	0.702088	chromosome 18 open reading frame 25 (C18orf25), transcript variant 2, mRNA.
ILMN_2079285	ATP5L	NM_006476.4	0.60266	0.816887	ATP synthase, H+ transporting, mitochondrial F0 complex, subunit G (ATP5L), nuclear gene encoding mitochondrial protein, mRNA.
ILMN_2400183	DPH5	NM_001077395.1	0.602869	0.672613	DPH5 homolog (S. cerevisiae) (DPH5), transcript variant 3, mRNA.
ILMN_1758104	PRPS2	NM_002765.2	0.603025	0.712032	phosphoribosyl pyrophosphate synthetase 2 (PRPS2), transcript variant 1, mRNA.
ILMN_1789283	PPP2R5C	NM_178588.1	0.603213	0.579923	protein phosphatase 2, regulatory subunit B', gamma isoform (PPP2R5C), transcript variant 4, mRNA.
ILMN_1751615	COQ10B	NM_025147.2	0.603587	0.760538	coenzyme Q10 homolog B (S. cerevisiae) (COQ10B), mRNA.
ILMN_1665510	ERRFI1	NM_018948.2	0.604361	0.607703	ERBB receptor feedback inhibitor 1 (ERRFI1), mRNA.
ILMN_2229242	LSM3	NM_014463.1	0.605129	0.567969	LSM3 homolog, U6 small nuclear RNA associated (S. cerevisiae) (LSM3), mRNA.
ILMN_1707475	UBE2E2	NM_152653.1	0.605238	0.552864	ubiquitin-conjugating enzyme E2E 2 (UBC4/5 homolog, yeast) (UBE2E2), mRNA.
ILMN_1758674	TMEM93	NM_001014764.1	0.605357	0.702713	transmembrane protein 93 (TMEM93), transcript variant 2, mRNA.
ILMN_1786050	RBBP9	NM_006606.2	0.605771	0.8192	retinoblastoma binding protein 9 (RBBP9), mRNA.
ILMN_1742074	C8orf76	NM_032847.1	0.605933	0.705709	chromosome 8 open reading frame 76 (C8orf76), mRNA.
ILMN_3268165	LOC100128353	XR_038849.1	0.605947	0.713936	PREDICTED: misc_RNA (LOC100128353), miscRNA.
ILMN_1658678	SAAL1	NM_138421.1	0.605949	0.734072	serum amyloid A-like 1 (SAAL1), mRNA.
ILMN_1811264	C15orf57	NM_052849.2	0.605963	0.66926	chromosome 15 open reading frame 57 (C15orf57), transcript variant 2, mRNA.
ILMN_3181695	LOC100130178	XR_038380.1	0.60611	0.654017	PREDICTED: misc_RNA (LOC100130178), miscRNA.
ILMN_2130838	UTP11L	NM_016037.2	0.606536	0.706918	UTP11-like, U3 small nucleolar ribonucleoprotein, (yeast) (UTP11L), mRNA.
ILMN_2406169	PKIG	NM_007066.3	0.606636	0.793744	protein kinase (cAMP-dependent, catalytic) inhibitor gamma (PKIG), transcript variant 2, mRNA.
ILMN_1731612	UCHL5	NM_015984.1	0.607026	0.658804	ubiquitin carboxyl-terminal hydrolase L5 (UCHL5), mRNA.
ILMN_1732080	SUMO1P3	NR_002190.1	0.607149	0.717908	SUMO1 pseudogene 3 (SUMO1P3), non-coding RNA.
ILMN_1782069	TRAK1	NM_014965.2	0.607558	0.784647	trafficking protein, kinesin binding 1 (TRAK1), mRNA.
ILMN_3201937	LOC645381	XR_038557.1	0.607564	0.662716	PREDICTED: misc_RNA (LOC645381), miscRNA.
ILMN_3237241	FAM32A	NM_014077.2	0.607815	0.656039	family with sequence similarity 32, member A (FAM32A), mRNA.
ILMN_2368773	FAM3C	NM_001040020.1	0.607833	0.80839	family with sequence similarity 3, member C (FAM3C), transcript variant 2, mRNA.
ILMN_1659766	BAG3	NM_004281.3	0.607957	0.730407	BCL2-associated athanogene 3 (BAG3), mRNA.
ILMN_1689097	NAT5	NM_181528.1	0.608422	0.763142	N-acetyltransferase 5 (GCN5-related, putative) (NAT5), transcript variant 3, mRNA.
ILMN_1664641	MED4	NM_014166.2	0.608456	0.611658	mediator complex subunit 4 (MED4), mRNA.
ILMN_3236156	OSTC	NM_021227.2	0.608528	0.820374	oligosaccharyltransferase complex subunit (OSTC), mRNA.
ILMN_1685112	TACO1	NM_016360.2	0.608559	0.697929	translational activator of mitochondrially encoded cytochrome c oxidase I (TACO1), nuclear gene encoding mitochondrial protein, mRNA.
ILMN_1794968	LRRC28	NM_144598.2	0.609126	0.69068	leucine rich repeat containing 28 (LRRC28), mRNA.
ILMN_2374293	DYRK1A	NM_130437.2	0.609336	0.795627	dual-specificity tyrosine-(Y)-phosphorylation regulated kinase 1A (DYRK1A), transcript variant 4, mRNA.
ILMN_1720526	CENPN	NM_018455.3	0.609872	0.568545	centromere protein N (CENPN), mRNA.
ILMN_1808041	RPL10A	NM_007104.4	0.609929	0.70157	ribosomal protein L10a (RPL10A), mRNA.
ILMN_1720311	SLC25A46	NM_138773.1	0.610646	0.632223	solute carrier family 25, member 46 (SLC25A46), mRNA.
ILMN_2343010	BOLA3	NM_212552.2	0.61093	0.69166	bolA homolog 3 (E. coli) (BOLA3), transcript variant 1, mRNA.
ILMN_1807397	NDUFB5	NM_002492.2	0.611685	0.682482	NADH dehydrogenase (ubiquinone) 1 beta subcomplex, 5, 16kDa (NDUFB5), nuclear gene encoding mitochondrial protein, mRNA.
ILMN_1738346	EFHA1	NM_152726.1	0.611717	0.73775	EF-hand domain family, member A1 (EFHA1), mRNA.
ILMN_1707484	GEMIN6	NM_024775.9	0.612311	0.614207	gem (nuclear organelle) associated protein 6 (GEMIN6), mRNA.
ILMN_1702806	PDCL3	NM_024065.3	0.612598	0.776964	phosducin-like 3 (PDCL3), mRNA.
ILMN_1786469	FBXO22	NM_012170.2	0.612887	0.656724	F-box protein 22 (FBXO22), transcript variant 2, mRNA.
ILMN_1733603	NDUFC1	NM_002494.2	0.613043	0.673688	NADH dehydrogenase (ubiquinone) 1, subcomplex unknown, 1, 6kDa (NDUFC1), mRNA.
ILMN_1701512	KIAA0391	NM_014672.2	0.613319	0.792958	KIAA0391 (KIAA0391), mRNA.
ILMN_2059294	RTCD1	NM_003729.1	0.613663	0.743211	RNA terminal phosphate cyclase domain 1 (RTCD1), mRNA.
ILMN_1710571	PAPD5	NM_022447.1	0.61375	0.763369	PAP associated domain containing 5 (PAPD5), transcript variant 2, mRNA.
ILMN_1662383	ZRANB2	NM_005455.3	0.613929	1.02594	zinc finger, RAN-binding domain containing 2 (ZRANB2), transcript variant 2, mRNA.
ILMN_1790650	C16orf63	NM_144600.1	0.614818	0.60377	chromosome 16 open reading frame 63 (C16orf63), mRNA.
ILMN_1727332	ATPIF1	NM_016311.3	0.614845	0.648347	ATPase inhibitory factor 1 (ATPIF1), nuclear gene encoding mitochondrial protein, transcript variant 3, mRNA.
ILMN_1809931	NDRG1	NM_006096.2	0.614981	0.646901	N-myc downstream regulated gene 1 (NDRG1), mRNA.
ILMN_1781560	ST3GAL6	NM_006100.2	0.615409	0.698789	ST3 beta-galactoside alpha-2,3-sialyltransferase 6 (ST3GAL6), mRNA.
ILMN_3275590	LOC647302	XR_019555.1	0.615694	0.540102	PREDICTED: misc_RNA (LOC647302), miscRNA.
ILMN_1745223	CDC42EP4	NM_012121.4	0.616388	0.652106	CDC42 effector protein (Rho GTPase binding) 4 (CDC42EP4), mRNA.
ILMN_1810729	UBL3	NM_007106.2	0.616698	0.721521	ubiquitin-like 3 (UBL3), mRNA.
ILMN_2230672	MRPL18	NM_014161.2	0.616753	0.731864	mitochondrial ribosomal protein L18 (MRPL18), nuclear gene encoding mitochondrial protein, mRNA.
ILMN_1801939	CCNB2	NM_004701.2	0.616946	0.700206	cyclin B2 (CCNB2), mRNA.
ILMN_1674782	LOC375295	XM_944366.1	0.617282	0.677314	PREDICTED: hypothetical gene supported by BC013438 (LOC375295), mRNA.
ILMN_1778177	ZNF207	NM_003457.2	0.61782	0.642778	zinc finger protein 207 (ZNF207), transcript variant 2, mRNA.
ILMN_3244117	STMN3	NM_015894.2	0.617834	0.771266	stathmin-like 3 (STMN3), mRNA.
ILMN_1750101	S100A11	NM_005620.1	0.618362	0.589657	S100 calcium binding protein A11 (S100A11), mRNA.
ILMN_1726239	TBCA	NM_004607.1	0.618497	0.841375	tubulin folding cofactor A (TBCA), mRNA.
ILMN_1656134	CNOT7	NM_054026.1	0.618503	0.556328	CCR4-NOT transcription complex, subunit 7 (CNOT7), transcript variant 1, mRNA.
ILMN_1744508	FAM53C	NM_016605.1	0.619	1.01928	family with sequence similarity 53, member C (FAM53C), mRNA.
ILMN_1747911	CDC2	NM_033379.2	0.619318	0.620062	cell division cycle 2, G1 to S and G2 to M (CDC2), transcript variant 1, mRNA.
ILMN_3206827	LOC100131737	XR_039035.1	0.61963	0.931615	PREDICTED: misc_RNA (LOC100131737), miscRNA.
ILMN_1760954	DENR	NM_003677.3	0.62001	0.804725	density-regulated protein (DENR), mRNA.
ILMN_1662318	CCDC59	NM_014167.1	0.62091	0.611219	coiled-coil domain containing 59 (CCDC59), mRNA.
ILMN_2054392	PPIL1	NM_016059.3	0.621596	0.635319	peptidylprolyl isomerase (cyclophilin)-like 1 (PPIL1), mRNA.
ILMN_2072603	MRPL14	NM_032111.2	0.622584	0.616879	mitochondrial ribosomal protein L14 (MRPL14), nuclear gene encoding mitochondrial protein, mRNA.
ILMN_1712312	RAB11A	NM_004663.3	0.622771	0.776871	RAB11A, member RAS oncogene family (RAB11A), mRNA.
ILMN_1752213	TMEM60	NM_032936.2	0.622805	0.586864	transmembrane protein 60 (TMEM60), mRNA.
ILMN_3244583	NCRNA00219	NR_015370.1	0.623561	0.718	non-protein coding RNA 219 (NCRNA00219), non-coding RNA.
ILMN_3244395	LOC728877	XR_041759.1	0.623896	0.720795	PREDICTED: misc_RNA (LOC728877), miscRNA.
ILMN_1700915	BMI1	NM_005180.5	0.623946	0.816121	BMI1 polycomb ring finger oncogene (BMI1), mRNA.
ILMN_3238859	FAM120AOS	NM_198841.2	0.624798	0.688387	family with sequence similarity 120A opposite strand (FAM120AOS), mRNA.
ILMN_2109156	RANBP1	NM_002882.2	0.625482	0.712214	RAN binding protein 1 (RANBP1), mRNA.
ILMN_1779376	GSK3B	NM_002093.2	0.625864	0.666062	glycogen synthase kinase 3 beta (GSK3B), mRNA.
ILMN_1809347	LOC729466	NM_003134.2	0.625867	0.736777	PREDICTED: hypothetical protein LOC729466 (LOC729466), mRNA.
ILMN_1671703	ACTA2	NM_001613.1	0.625977	0.77561	actin, alpha 2, smooth muscle, aorta (ACTA2), mRNA.
ILMN_1794017	SERTAD1	NM_013376.1	0.626847	0.529001	SERTA domain containing 1 (SERTAD1), mRNA.
ILMN_2218450	LSM1	NM_014462.1	0.626938	0.795777	LSM1 homolog, U6 small nuclear RNA associated (S. cerevisiae) (LSM1), mRNA.
ILMN_1749709	NDUFB11	NM_019056.2	0.627967	0.561738	NADH dehydrogenase (ubiquinone) 1 beta subcomplex, 11, 17.3kDa (NDUFB11), mRNA.
ILMN_2381841	DDX19B	NM_001014451.1	0.628847	0.640061	DEAD (Asp-Glu-Ala-As) box polypeptide 19B (DDX19B), transcript variant 2, mRNA.
ILMN_1656378	NMT2	NM_004808.1	0.628868	0.703779	N-myristoyltransferase 2 (NMT2), mRNA.
ILMN_1656682	AZIN1	NM_015878.4	0.628874	0.722731	antizyme inhibitor 1 (AZIN1), transcript variant 1, mRNA.
ILMN_1684289	PNPO	NM_018129.1	0.629532	0.8692	pyridoxamine 5'-phosphate oxidase (PNPO), mRNA.
ILMN_2410540	CASP2	NM_032982.2	0.629853	1.00157	caspase 2, apoptosis-related cysteine peptidase (CASP2), transcript variant 1, mRNA.
ILMN_1666156	MORF4L2	NM_012286.1	0.630121	0.741693	mortality factor 4 like 2 (MORF4L2), mRNA.
ILMN_2357438	AURKA	NM_198434.1	0.630273	0.504478	aurora kinase A (AURKA), transcript variant 3, mRNA.
ILMN_1657632	ZMYM6	NM_007167.2	0.630613	0.928161	zinc finger, MYM-type 6 (ZMYM6), mRNA.
ILMN_1763129	DCTPP1	NM_024096.1	0.63074	0.623971	dCTP pyrophosphatase 1 (DCTPP1), mRNA.
ILMN_1690125	PDLIM7	NM_213636.1	0.631093	0.773237	PDZ and LIM domain 7 (enigma) (PDLIM7), transcript variant 4, mRNA.
ILMN_1752589	TMEM183A	NM_138391.3	0.631181	0.644142	transmembrane protein 183A (TMEM183A), mRNA.
ILMN_1779616	SUCLG1	NM_003849.1	0.632211	0.800301	succinate-CoA ligase, alpha subunit (SUCLG1), mRNA.
ILMN_2064898	CCDC56	NM_001040431.1	0.632549	0.685873	coiled-coil domain containing 56 (CCDC56), mRNA.
ILMN_2330243	NUDT1	NM_198948.1	0.632853	0.853668	nudix (nucleoside diphosphate linked moiety X)-type motif 1 (NUDT1), transcript variant 2A, mRNA.
ILMN_1779633	PSMD6	NM_014814.1	0.632965	0.677492	proteasome (prosome, macropain) 26S subunit, non-ATPase, 6 (PSMD6), mRNA.
ILMN_2061732	YRDC	NM_024640.3	0.63402	0.570802	yrdC domain containing (E. coli) (YRDC), nuclear gene encoding mitochondrial protein, mRNA.
ILMN_1716093	KRT10	NM_000421.2	0.634094	0.61957	keratin 10 (epidermolytic hyperkeratosis; keratosis palmaris et plantaris) (KRT10), mRNA.
ILMN_1726839	DCUN1D5	NM_032299.2	0.634222	0.651632	DCN1, defective in cullin neddylation 1, domain containing 5 (S. cerevisiae) (DCUN1D5), mRNA.
ILMN_1655307	FAM136A	NM_032822.1	0.63461	0.883992	family with sequence similarity 136, member A (FAM136A), mRNA.
ILMN_1725105	EEF1E1	NM_004280.2	0.634889	0.649121	eukaryotic translation elongation factor 1 epsilon 1 (EEF1E1), mRNA.
ILMN_1660021	M6PRBP1	NM_005817.3	0.635118	0.822419	mannose-6-phosphate receptor binding protein 1 (M6PRBP1), mRNA.
ILMN_1798957	C12orf47	NM_016534.2	0.635168	0.829475	PREDICTED: chromosome 12 open reading frame 47 (C12orf47), misc RNA.
ILMN_1788607	RPL23A	NM_000984.4	0.635877	0.590148	ribosomal protein L23a (RPL23A), mRNA.
ILMN_1660186	SYF2	NM_207170.1	0.636166	0.894669	SYF2 homolog, RNA splicing factor (S. cerevisiae) (SYF2), transcript variant 1, mRNA.
ILMN_1671374	C19orf53	NM_014047.1	0.637472	0.595319	chromosome 19 open reading frame 53 (C19orf53), mRNA.
ILMN_1740265	ACOT7	NM_181866.2	0.638687	0.749772	acyl-CoA thioesterase 7 (ACOT7), transcript variant hBACHb, mRNA.
ILMN_2226324	BRP44L	NM_016098.1	0.638836	0.686078	brain protein 44-like (BRP44L), mRNA.
ILMN_1815733	EIF5	NM_001969.3	0.639488	0.769749	eukaryotic translation initiation factor 5 (EIF5), transcript variant 1, mRNA.
ILMN_1770803	BNIP2	NM_004330.1	0.639574	0.550667	BCL2/adenovirus E1B 19kDa interacting protein 2 (BNIP2), mRNA.
ILMN_3241870	FRMD8	NM_031904.3	0.639845	0.858899	FERM domain containing 8 (FRMD8), mRNA.
ILMN_1712659	PPP2CB	NM_004156.2	0.640411	0.712009	protein phosphatase 2 (formerly 2A), catalytic subunit, beta isoform (PPP2CB), transcript variant 1, mRNA.
ILMN_2205245	GPN2	NM_018066.3	0.640634	0.798498	GPN-loop GTPase 2 (GPN2), mRNA.
ILMN_2115434	RAB32	NM_006834.2	0.640806	0.657517	RAB32, member RAS oncogene family (RAB32), mRNA.
ILMN_1702177	GLO1	NM_006708.1	0.643514	0.814516	glyoxalase I (GLO1), mRNA.
ILMN_2312897	DGUOK	NM_080916.1	0.644815	0.758341	deoxyguanosine kinase (DGUOK), nuclear gene encoding mitochondrial protein, transcript variant 1, mRNA.
ILMN_1730940	KLHDC3	NM_057161.2	0.645272	0.795023	kelch domain containing 3 (KLHDC3), mRNA.
ILMN_1679324	EIF1B	NM_005875.2	0.645359	0.724942	eukaryotic translation initiation factor 1B (EIF1B), mRNA.
ILMN_1812571	RAB35	NM_006861.4	0.646149	0.784764	RAB35, member RAS oncogene family (RAB35), mRNA.
ILMN_2162328	PTS	NM_000317.1	0.646295	0.697464	6-pyruvoyltetrahydropterin synthase (PTS), mRNA.
ILMN_1809477	CARHSP1	NM_014316.1	0.647161	0.707616	calcium regulated heat stable protein 1, 24kDa (CARHSP1), transcript variant 2, mRNA.
ILMN_1787879	ARL2	NM_001667.1	0.648488	0.737913	ADP-ribosylation factor-like 2 (ARL2), mRNA.
ILMN_3248966	MMADHC	NM_015702.2	0.649079	0.72342	methylmalonic aciduria (cobalamin deficiency) cblD type, with homocystinuria (MMADHC), nuclear gene encoding mitochondrial protein, mRNA.
ILMN_2063168	MALL	NM_005434.3	0.64954	0.604982	mal, T-cell differentiation protein-like (MALL), mRNA.
ILMN_1723874	MRPS6	NM_032476.2	0.650322	0.763128	mitochondrial ribosomal protein S6 (MRPS6), nuclear gene encoding mitochondrial protein, mRNA.
ILMN_1730612	DBNDD2	NM_018478.2	0.65199	0.753066	dysbindin (dystrobrevin binding protein 1) domain containing 2 (DBNDD2), transcript variant 3, mRNA.
ILMN_1718672	NHP2	NM_017838.3	0.653096	0.573596	NHP2 ribonucleoprotein homolog (yeast) (NHP2), transcript variant 2, mRNA.
ILMN_2070300	LSM2	NM_021177.3	0.65391	0.644847	LSM2 homolog, U6 small nuclear RNA associated (S. cerevisiae) (LSM2), mRNA.
ILMN_1722872	MYH9	NM_002473.3	1.53968	1.5728	myosin, heavy chain 9, non-muscle (MYH9), mRNA.
ILMN_1729161	NOTCH1	NM_017617.2	1.54577	1.88589	Notch homolog 1, translocation-associated (Drosophila) (NOTCH1), mRNA.
ILMN_1750278	FTHL12	NR_002205.1	1.54867	0.849122	ferritin, heavy polypeptide-like 12 (FTHL12) on chromosome 9.
ILMN_1676563	HTRA1	NM_002775.3	1.54974	1.35162	HtrA serine peptidase 1 (HTRA1), mRNA.
ILMN_1718303	PVRL2	NM_002856.1	1.5576	1.13794	poliovirus receptor-related 2 (herpesvirus entry mediator B) (PVRL2), transcript variant alpha, mRNA.
ILMN_3237839	ZNF674	NM_001039891.1	1.56509	1.62449	zinc finger family member 674 (ZNF674), mRNA.
ILMN_1671207	IARS2	NM_018060.3	1.56531	1.49292	isoleucyl-tRNA synthetase 2, mitochondrial (IARS2), nuclear gene encoding mitochondrial protein, mRNA.
ILMN_1721876	TIMP2	NM_003255.4	1.56759	1.36144	TIMP metallopeptidase inhibitor 2 (TIMP2), mRNA.
ILMN_1660368	TRRAP	NM_003496.1	1.56892	1.4426	transformation/transcription domain-associated protein (TRRAP), mRNA.
ILMN_1709486	SRPX	NM_006307.2	1.56942	1.3949	sushi-repeat-containing protein, X-linked (SRPX), mRNA.
ILMN_1752755	VWF	NM_000552.2	1.57043	1.54683	von Willebrand factor (VWF), mRNA.
ILMN_1727309	FAM82A2	NM_018145.1	1.57197	1.33132	family with sequence similarity 82, member A2 (FAM82A2), mRNA.
ILMN_2058337	ROCK2	NM_004850.3	1.57248	1.59177	Rho-associated, coiled-coil containing protein kinase 2 (ROCK2), mRNA.
ILMN_1728785	GPR116	NM_015234.3	1.57686	1.73354	G protein-coupled receptor 116 (GPR116), transcript variant 1, mRNA.
ILMN_1668283	HYAL2	NM_003773.2	1.5823	1.34564	hyaluronoglucosaminidase 2 (HYAL2), transcript variant 1, mRNA.
ILMN_1706015	FAM43A	NM_153690.4	1.59325	1.77437	family with sequence similarity 43, member A (FAM43A), mRNA.
ILMN_1670752	KIAA0907	NM_014949.2	1.5948	1.35667	KIAA0907 (KIAA0907), mRNA.
ILMN_1758164	STC1	NM_003155.2	1.59695	1.28619	stanniocalcin 1 (STC1), mRNA.
ILMN_1759023	WFS1	NM_006005.2	1.59774	1.69784	Wolfram syndrome 1 (wolframin) (WFS1), mRNA.
ILMN_1727043	GLT25D1	NM_024656.2	1.60147	1.43439	glycosyltransferase 25 domain containing 1 (GLT25D1), mRNA.
ILMN_1719236	CDH5	NM_001795.2	1.60216	1.52035	cadherin 5, type 2, VE-cadherin (vascular epithelium) (CDH5), mRNA.
ILMN_1810055	ITFG3	NM_032039.1	1.60227	1.2324	integrin alpha FG-GAP repeat containing 3 (ITFG3), mRNA.
ILMN_1765696	FARSLB	NM_005687.2	1.60361	1.7132	phenylalanine-tRNA synthetase-like, beta subunit (FARSLB), mRNA.
ILMN_1755114	EIF2AK4	NM_001013703.2	1.60725	1.69822	eukaryotic translation initiation factor 2 alpha kinase 4 (EIF2AK4), mRNA.
ILMN_1670931	PDS5A	NM_015200.1	1.61522	1.65928	PDS5, regulator of cohesion maintenance, homolog A (S. cerevisiae) (PDS5A), mRNA.
ILMN_1768470	EIF4G1	NM_004953.2	1.61634	1.39186	eukaryotic translation initiation factor 4 gamma, 1 (EIF4G1), transcript variant 1, mRNA.
ILMN_2278908	GGA1	NM_001001561.1	1.61701	1.58015	golgi associated, gamma adaptin ear containing, ARF binding protein 1 (GGA1), transcript variant 3, mRNA.
ILMN_1678692	MPRIP	NM_201274.2	1.61766	1.30162	myosin phosphatase Rho interacting protein (MPRIP), transcript variant 2, mRNA.
ILMN_1759419	ILVBL	NM_006844.3	1.61807	1.18903	ilvB (bacterial acetolactate synthase)-like (ILVBL), mRNA.
ILMN_1715392	PRPF3	NM_004698.1	1.62029	1.46397	PRP3 pre-mRNA processing factor 3 homolog (S. cerevisiae) (PRPF3), mRNA.
ILMN_1788468	ARGLU1	NM_018011.2	1.62393	1.38787	arginine and glutamate rich 1 (ARGLU1), mRNA.
ILMN_1769031	FRAP1	NM_004958.2	1.63075	1.44363	FK506 binding protein 12-rapamycin associated protein 1 (FRAP1), mRNA.
ILMN_1794399	SNRK	NM_017719.3	1.63221	1.77839	SNF related kinase (SNRK), mRNA.
ILMN_3202885	LOC643856	XR_037586.1	1.63807	1.30785	PREDICTED: similar to hCG2026922 (LOC643856), miscRNA.
ILMN_3248113	SNRNP70	NM_003089.4	1.63952	1.15947	small nuclear ribonucleoprotein 70kDa (U1) (SNRNP70), mRNA.
ILMN_1779171	SGSM2	NM_014853.1	1.64089	1.50536	small G protein signaling modulator 2 (SGSM2), transcript variant 1, mRNA.
ILMN_2126344	SEC16A	NM_014866.1	1.64401	1.31094	SEC16 homolog A (S. cerevisiae) (SEC16A), mRNA.
ILMN_2352131	ERBB2	NM_004448.2	1.64745	1.52619	v-erb-b2 erythroblastic leukemia viral oncogene homolog 2, neuro/glioblastoma derived oncogene homolog (avian) (ERBB2), transcript variant 1, mRNA.
ILMN_1676600	SEC24C	NM_198597.1	1.64797	1.23181	SEC24 family, member C (S. cerevisiae) (SEC24C), transcript variant 2, mRNA.
ILMN_1733511	GOLGA3	NM_005895.2	1.64879	1.19669	golgi autoantigen, golgin subfamily a, 3 (GOLGA3), mRNA.
ILMN_1687375	ATP2A2	NM_001681.2	1.64953	1.55682	ATPase, Ca++ transporting, cardiac muscle, slow twitch 2 (ATP2A2), transcript variant 2, mRNA.
ILMN_1756204	RPS6KA4	NM_003942.2	1.65201	1.24866	ribosomal protein S6 kinase, 90kDa, polypeptide 4 (RPS6KA4), transcript variant 2, mRNA.
ILMN_1752932	MPZL2	NM_005797.2	1.6539	1.66858	myelin protein zero-like 2 (MPZL2), transcript variant 1, mRNA.
ILMN_1698072	PITRM1	NM_014889.2	1.6547	1.29227	pitrilysin metallopeptidase 1 (PITRM1), mRNA.
ILMN_1679727	CLK1	NM_001024646.1	1.65571	1.89761	CDC-like kinase 1 (CLK1), mRNA.
ILMN_1695763	PDIA5	NM_006810.1	1.66487	1.20851	protein disulfide isomerase family A, member 5 (PDIA5), mRNA.
ILMN_1660718	GABBR2	NM_005458.5	1.66539	1.30685	gamma-aminobutyric acid (GABA) B receptor, 2 (GABBR2), mRNA.
ILMN_3219455	LOC644745	XR_018757.1	1.66685	1.35774	PREDICTED: misc_RNA (LOC644745), miscRNA.
ILMN_1770641	KLHL3	NM_017415.1	1.66745	1.6591	kelch-like 3 (Drosophila) (KLHL3), mRNA.
ILMN_1711909	EDEM2	NM_018217.1	1.67013	1.40845	ER degradation enhancer, mannosidase alpha-like 2 (EDEM2), mRNA.
ILMN_1670926	CHST15	NM_015892.2	1.67066	2.32761	carbohydrate (N-acetylgalactosamine 4-sulfate 6-O) sulfotransferase 15 (CHST15), mRNA.
ILMN_2297710	PLEKHB2	NM_017958.1	1.6711	1.14173	pleckstrin homology domain containing, family B (evectins) member 2 (PLEKHB2), transcript variant 2, mRNA.
ILMN_1734312	GCN1L1	NM_006836.1	1.67244	1.60718	GCN1 general control of amino-acid synthesis 1-like 1 (yeast) (GCN1L1), mRNA.
ILMN_1672174	ECE1	NM_001397.1	1.67295	1.20502	endothelin converting enzyme 1 (ECE1), mRNA.
ILMN_1802397	GNA11	NM_002067.1	1.67457	1.10992	guanine nucleotide binding protein (G protein), alpha 11 (Gq class) (GNA11), mRNA.
ILMN_1654320	LOC644250	XM_929199.1	1.67687	1.77841	PREDICTED: hypothetical protein LOC644250 (LOC644250), mRNA.
ILMN_1774207	ANGPT2	NM_001147.1	1.68069	1.19547	angiopoietin 2 (ANGPT2), mRNA.
ILMN_1798172	IPO4	NM_024658.3	1.68101	1.10366	importin 4 (IPO4), mRNA.
ILMN_1751028	SERPINH1	NM_001235.2	1.68302	1.54937	serpin peptidase inhibitor, clade H (heat shock protein 47), member 1, (collagen binding protein 1) (SERPINH1), mRNA.
ILMN_1699574	NRP1	NM_003873.3	1.6845	1.60593	neuropilin 1 (NRP1), transcript variant 1, mRNA.
ILMN_1793934	PISD	NM_014338.3	1.69349	1.44801	phosphatidylserine decarboxylase (PISD), mRNA.
ILMN_1696911	FTHL8	NR_002203.1	1.69358	1.21377	ferritin, heavy polypeptide-like 8 (FTHL8) on chromosome X.
ILMN_1799614	PNPLA6	NM_006702.2	1.69397	1.20224	patatin-like phospholipase domain containing 6 (PNPLA6), mRNA.
ILMN_2183409	SCARB1	NM_005505.3	1.694	1.17399	scavenger receptor class B, member 1 (SCARB1), mRNA.
ILMN_1761912	MGAT1	NM_002406.2	1.69568	1.30381	mannosyl (alpha-1,3-)-glycoprotein beta-1,2-N-acetylglucosaminyltransferase (MGAT1), mRNA.
ILMN_2390416	BAT3	NM_080703.1	1.69885	1.32721	HLA-B associated transcript 3 (BAT3), transcript variant 3, mRNA.
ILMN_2082244	FOXK1	NM_001037165.1	1.69958	1.18386	forkhead box K1 (FOXK1), mRNA.
ILMN_3298400	LOC731954	XR_015662.2	1.70076	1.6161	PREDICTED: similar to supervillin (LOC731954), mRNA.
ILMN_1752579	ATP6V0A1	NM_005177.2	1.70242	1.57264	ATPase, H+ transporting, lysosomal V0 subunit a1 (ATP6V0A1), transcript variant 3, mRNA.
ILMN_3297644	TMEM214	NM_017727.4	1.70263	1.52329	transmembrane protein 214 (TMEM214), transcript variant 1, mRNA.
ILMN_1741371	TMEM8	NM_021259.1	1.70307	0.908144	transmembrane protein 8 (five membrane-spanning domains) (TMEM8), mRNA.
ILMN_1725534	ACTN4	NM_004924.3	1.70611	1.20301	actinin, alpha 4 (ACTN4), mRNA.
ILMN_3249230	LOC100133649	XM_001725102.1	1.70694	1.70158	PREDICTED: hypothetical protein LOC100133649 (LOC100133649), mRNA.
ILMN_1657864	TMUB2	NM_024107.1	1.70708	1.11414	transmembrane and ubiquitin-like domain containing 2 (TMUB2), transcript variant 3, mRNA.
ILMN_1672022	EPHA4	NM_004438.3	1.71184	1.90154	EPH receptor A4 (EPHA4), mRNA.
ILMN_1771689	EXD2	NM_018199.1	1.71391	1.60259	exonuclease 3'-5' domain containing 2 (EXD2), mRNA.
ILMN_1743130	PTGFRN	NM_020440.2	1.71451	1.49712	prostaglandin F2 receptor negative regulator (PTGFRN), mRNA.
ILMN_1667034	PDPR	NM_017990.3	1.71579	1.23776	PREDICTED: pyruvate dehydrogenase phosphatase regulatory subunit (PDPR), mRNA.
ILMN_1796749	KIF1C	NM_006612.3	1.71847	1.01786	kinesin family member 1C (KIF1C), mRNA.
ILMN_1735827	NISCH	NM_007184.2	1.72002	1.12721	nischarin (NISCH), mRNA.
ILMN_1802808	LOC654103	XM_939368.1	1.72021	2.10919	PREDICTED: similar to solute carrier family 25, member 37 (LOC654103), mRNA.
ILMN_1669703	TNK2	NM_005781.4	1.72032	1.49737	tyrosine kinase, non-receptor, 2 (TNK2), transcript variant 1, mRNA.
ILMN_1723117	IPO9	NM_018085.3	1.72035	1.1837	importin 9 (IPO9), mRNA.
ILMN_1672596	BCAR1	NM_014567.2	1.72278	1.20626	breast cancer anti-estrogen resistance 1 (BCAR1), mRNA.
ILMN_1761068	MGC52000	NM_198943.1	1.72286	1.10609	CXYorf1-related protein (MGC52000), mRNA.
ILMN_2412521	KIAA0101	NM_001029989.1	1.72424	1.65925	KIAA0101 (KIAA0101), transcript variant 2, mRNA.
ILMN_1722809	NRCAM	NM_005010.2	1.72575	1.28772	neuronal cell adhesion molecule (NRCAM), transcript variant 2, mRNA.
ILMN_2376667	POFUT2	NM_133635.4	1.7268	0.997797	protein O-fucosyltransferase 2 (POFUT2), transcript variant 3, mRNA.
ILMN_1722218	MBOAT7	NM_024298.2	1.72751	1.19222	membrane bound O-acyltransferase domain containing 7 (MBOAT7), mRNA.
ILMN_2387696	CCR6	NM_031409.2	1.73125	1.748	chemokine (C-C motif) receptor 6 (CCR6), transcript variant 2, mRNA.
ILMN_1665964	GAB2	NM_080491.1	1.73185	1.33711	GRB2-associated binding protein 2 (GAB2), transcript variant 1, mRNA.
ILMN_2357386	FKTN	NM_006731.2	1.73223	1.71749	fukutin (FKTN), transcript variant 2, mRNA.
ILMN_1658425	DAG1	NM_004393.1	1.73511	1.32244	dystroglycan 1 (dystrophin-associated glycoprotein 1) (DAG1), mRNA.
ILMN_2225974	GCLM	NM_002061.2	1.73799	1.14074	glutamate-cysteine ligase, modifier subunit (GCLM), mRNA.
ILMN_2407669	PEAR1	NM_001080471.1	1.7384	1.72308	platelet endothelial aggregation receptor 1 (PEAR1), mRNA.
ILMN_3251662	HINT3	NM_138571.4	1.73903	1.6182	histidine triad nucleotide binding protein 3 (HINT3), mRNA.
ILMN_2415189	ATP1A1	NM_001001586.1	1.7398	1.33164	ATPase, Na+/K+ transporting, alpha 1 polypeptide (ATP1A1), transcript variant 2, mRNA.
ILMN_1664434	TCF3	NM_003200.1	1.74256	1.15074	transcription factor 3 (E2A immunoglobulin enhancer binding factors E12/E47) (TCF3), mRNA.
ILMN_1790891	CKAP4	NM_006825.2	1.74346	1.37614	cytoskeleton-associated protein 4 (CKAP4), mRNA.
ILMN_2348268	IFFO1	NM_080730.2	1.74713	1.6698	intermediate filament family orphan 1 (IFFO1), transcript variant 2, mRNA.
ILMN_1733811	JUP	NM_021991.1	1.74825	1.32049	junction plakoglobin (JUP), transcript variant 1, mRNA.
ILMN_1806122	CHD8	NM_020920.1	1.75208	1.40936	chromodomain helicase DNA binding protein 8 (CHD8), mRNA.
ILMN_1724407	TACC3	NM_006342.1	1.75435	1.10871	transforming, acidic coiled-coil containing protein 3 (TACC3), mRNA.
ILMN_1665219	LTBP4	NM_003573.1	1.75579	1.04968	latent transforming growth factor beta binding protein 4 (LTBP4), transcript variant 3, mRNA.
ILMN_1785618	SMTN	NM_006932.3	1.75945	1.19487	smoothelin (SMTN), transcript variant 3, mRNA.
ILMN_1686555	FYN	NM_002037.3	1.75992	1.41587	FYN oncogene related to SRC, FGR, YES (FYN), transcript variant 2, mRNA.
ILMN_3206390	LOC727808	XR_041978.1	1.76042	1.7329	PREDICTED: hypothetical protein LOC727808 (LOC727808), miscRNA.
ILMN_1802603	RFNG	NM_002917.1	1.76201	1.14416	PREDICTED: radical fringe homolog (Drosophila) (RFNG), mRNA.
ILMN_1651719	MBTPS1	NM_201268.1	1.76307	1.31483	membrane-bound transcription factor peptidase, site 1 (MBTPS1), mRNA.
ILMN_1703123	AXUD1	NM_033027.2	1.76354	1.63367	AXIN1 up-regulated 1 (AXUD1), mRNA.
ILMN_2212714	TMEM39B	NM_018056.1	1.76596	1.28498	transmembrane protein 39B (TMEM39B), mRNA.
ILMN_1789909	TBC1D9B	NM_015043.3	1.76793	1.28818	TBC1 domain family, member 9B (with GRAM domain) (TBC1D9B), transcript variant 2, mRNA.
ILMN_1815012	EXOC7	NM_015219.2	1.76993	1.56303	exocyst complex component 7 (EXOC7), transcript variant 1, mRNA.
ILMN_1785060	TSPAN14	NM_030927.1	1.77213	1.45007	tetraspanin 14 (TSPAN14), mRNA.
ILMN_2201678	FSTL1	NM_007085.3	1.7773	1.52352	follistatin-like 1 (FSTL1), mRNA.
ILMN_2340052	NCOR2	NM_006312.3	1.77733	1.35488	nuclear receptor co-repressor 2 (NCOR2), transcript variant 1, mRNA.
ILMN_1793017	DGKQ	NM_001347.2	1.77881	1.18098	diacylglycerol kinase, theta 110kDa (DGKQ), mRNA.
ILMN_2365307	CD276	NM_001024736.1	1.77978	1.13676	CD276 molecule (CD276), transcript variant 1, mRNA. XM_945872 XM_945874
ILMN_2197247	POLR3A	NM_007055.2	1.78154	1.22751	polymerase (RNA) III (DNA directed) polypeptide A, 155kDa (POLR3A), mRNA.
ILMN_3233135	FAM178A	NM_018121.3	1.78668	1.48942	family with sequence similarity 178, member A (FAM178A), transcript variant 1, mRNA.
ILMN_2367707	PKN1	NM_213560.1	1.78993	1.14337	protein kinase N1 (PKN1), transcript variant 1, mRNA.
ILMN_2333687	CD59	NM_203331.1	1.79028	1.55439	CD59 molecule, complement regulatory protein (CD59), transcript variant 4, mRNA.
ILMN_2190414	ZNF83	NM_018300.2	1.79114	1.78985	zinc finger protein 83 (ZNF83), mRNA.
ILMN_1815951	PCYOX1L	NM_024028.2	1.79629	1.41453	prenylcysteine oxidase 1 like (PCYOX1L), mRNA.
ILMN_1729234	TPP1	NM_000391.2	1.79653	1.41842	tripeptidyl peptidase I (TPP1), mRNA.
ILMN_1753913	GPR177	NM_024911.4	1.79678	1.64784	G protein-coupled receptor 177 (GPR177), transcript variant 1, mRNA.
ILMN_1666022	TNFRSF10D	NM_003840.3	1.79924	1.75305	tumor necrosis factor receptor superfamily, member 10d, decoy with truncated death domain (TNFRSF10D), mRNA.
ILMN_2151368	NOL12	NM_024313.2	1.7994	1.7721	nucleolar protein 12 (NOL12), mRNA.
ILMN_2094776	CCNL1	NM_020307.2	1.80015	1.59513	cyclin L1 (CCNL1), mRNA.
ILMN_1738239	RBM6	NM_005777.1	1.80442	1.34663	RNA binding motif protein 6 (RBM6), mRNA.
ILMN_2379718	RAB24	NM_001031677.2	1.80827	1.06518	RAB24, member RAS oncogene family (RAB24), transcript variant 1, mRNA.
ILMN_1693334	P4HA1	NM_000917.2	1.80852	1.88214	procollagen-proline, 2-oxoglutarate 4-dioxygenase (proline 4-hydroxylase), alpha polypeptide I (P4HA1), transcript variant 1, mRNA.
ILMN_1774272	ESRRA	NM_004451.3	1.80858	0.995656	estrogen-related receptor alpha (ESRRA), mRNA.
ILMN_2378376	CYB561	NM_001017917.1	1.80987	1.32226	cytochrome b-561 (CYB561), transcript variant 3, mRNA.
ILMN_1739810	RAI1	NM_030665.3	1.8112	1.35211	retinoic acid induced 1 (RAI1), mRNA.
ILMN_2410975	ATG9A	NM_001077198.1	1.81263	1.12755	ATG9 autophagy related 9 homolog A (S. cerevisiae) (ATG9A), transcript variant 1, mRNA.
ILMN_1775074	TUBGCP2	NM_006659.1	1.81837	1.29129	tubulin, gamma complex associated protein 2 (TUBGCP2), mRNA.
ILMN_1715189	LHX6	NM_199160.1	1.81847	2.22043	LIM homeobox 6 (LHX6), transcript variant 2, mRNA.
ILMN_2148290	PDCD7	NM_005707.1	1.81866	1.80684	programmed cell death 7 (PDCD7), mRNA.
ILMN_3248781	SDHAP2	NR_003265.3	1.81911	1.91185	succinate dehydrogenase complex, subunit A, flavoprotein pseudogene 2 (SDHAP2), non-coding RNA.
ILMN_1773389	PLTP	NM_006227.2	1.82224	1.29527	phospholipid transfer protein (PLTP), transcript variant 2, mRNA.
ILMN_2399036	SEPN1	NM_020451.2	1.82404	1.33028	selenoprotein N, 1 (SEPN1), transcript variant 1, mRNA.
ILMN_1736178	AEBP1	NM_001129.3	1.8266	1.08282	AE binding protein 1 (AEBP1), mRNA.
ILMN_1657495	MLEC	NM_014730.2	1.82778	1.32396	malectin (MLEC), mRNA.
ILMN_1692260	MAFG	NM_002359.2	1.82853	0.880451	v-maf musculoaponeurotic fibrosarcoma oncogene homolog G (avian) (MAFG), transcript variant 2, mRNA.
ILMN_1714567	AHNAK	NM_001620.1	1.83137	1.66861	AHNAK nucleoprotein (AHNAK), transcript variant 1, mRNA.
ILMN_2187487	HEATR5B	NM_019024.1	1.83191	1.47239	HEAT repeat containing 5B (HEATR5B), mRNA.
ILMN_1665792	ITGA2	NM_002203.2	1.83219	1.28793	integrin, alpha 2 (CD49B, alpha 2 subunit of VLA-2 receptor) (ITGA2), mRNA.
ILMN_1763704	RGS11	NM_183337.1	1.83845	1.66572	regulator of G-protein signaling 11 (RGS11), transcript variant 1, mRNA.
ILMN_1796106	MGAT4B	NM_054013.1	1.841	1.14617	mannosyl (alpha-1,3-)-glycoprotein beta-1,4-N-acetylglucosaminyltransferase, isozyme B (MGAT4B), transcript variant 2, mRNA.
ILMN_1760778	ENG	NM_000118.1	1.84204	1.2118	endoglin (Osler-Rendu-Weber syndrome 1) (ENG), mRNA.
ILMN_1798061	ZFYVE26	NM_015346.2	1.84297	1.72909	zinc finger, FYVE domain containing 26 (ZFYVE26), mRNA.
ILMN_1701216	BANP	NM_079837.1	1.84435	1.87898	BTG3 associated nuclear protein (BANP), transcript variant 2, mRNA.
ILMN_1762106	MMP2	NM_004530.2	1.84722	1.3559	matrix metallopeptidase 2 (gelatinase A, 72kDa gelatinase, 72kDa type IV collagenase) (MMP2), mRNA.
ILMN_1703477	ARHGEF2	NM_004723.2	1.84765	1.99058	rho/rac guanine nucleotide exchange factor (GEF) 2 (ARHGEF2), mRNA.
ILMN_1765558	NPAS2	NM_002518.3	1.84888	1.79036	neuronal PAS domain protein 2 (NPAS2), mRNA.
ILMN_1752249	FAM38A	NM_014745.1	1.85293	1.48493	family with sequence similarity 38, member A (FAM38A), mRNA.
ILMN_1750563	CERCAM	NM_016174.3	1.85351	1.16762	cerebral endothelial cell adhesion molecule (CERCAM), mRNA.
ILMN_1669310	RHOT2	NM_138769.1	1.85377	1.38252	ras homolog gene family, member T2 (RHOT2), nuclear gene encoding mitochondrial protein, mRNA.
ILMN_1701643	GDPD5	NM_030792.4	1.86208	1.28827	glycerophosphodiester phosphodiesterase domain containing 5 (GDPD5), mRNA.
ILMN_1682775	EDN1	NM_001955.2	1.86371	1.69464	endothelin 1 (EDN1), mRNA.
ILMN_1685005	TNFRSF1A	NM_001065.2	1.86728	1.1617	tumor necrosis factor receptor superfamily, member 1A (TNFRSF1A), mRNA.
ILMN_2367384	EPHB2	NM_004442.6	1.86757	1.51505	EPH receptor B2 (EPHB2), transcript variant 2, mRNA.
ILMN_2341254	STARD13	NM_178006.1	1.86897	1.74724	START domain containing 13 (STARD13), transcript variant alpha, mRNA.
ILMN_1654861	ACO2	NM_001098.2	1.86908	1.2941	aconitase 2, mitochondrial (ACO2), nuclear gene encoding mitochondrial protein, mRNA.
ILMN_1744937	PTPRM	NM_002845.2	1.86924	1.40086	protein tyrosine phosphatase, receptor type, M (PTPRM), mRNA.
ILMN_1700384	KIAA1522	NM_020888.1	1.86982	1.46213	KIAA1522 (KIAA1522), mRNA.
ILMN_1844408	PLXNA2	Hs.350065	1.87401	1.6209	plexin A2 (PLXNA2), mRNA.
ILMN_1711073	LOC653489	XM_934113.1	1.87439	1.68528	PREDICTED: similar to Ran-binding protein 2 (RanBP2) (Nuclear pore complex protein Nup358) (Nucleoporin Nup358) (358 kDa nucleoporin) (P270), transcript variant 7 (LOC653489), mRNA.
ILMN_1743340	CHST14	NM_130468.2	1.87568	1.00261	carbohydrate (N-acetylgalactosamine 4-0) sulfotransferase 14 (CHST14), mRNA.
ILMN_1668514	PIP5K1C	NM_012398.1	1.87907	1.1452	phosphatidylinositol-4-phosphate 5-kinase, type I, gamma (PIP5K1C), mRNA.
ILMN_1679042	LOC645937	XM_928905.1	1.888	0.982742	PREDICTED: similar to zinc finger protein 598 (LOC645937), mRNA.
ILMN_1785252	SLC26A6	NM_134426.1	1.88842	1.9636	solute carrier family 26, member 6 (SLC26A6), transcript variant 3, mRNA.
ILMN_1656057	PLAU	NM_002658.2	1.88859	1.40313	plasminogen activator, urokinase (PLAU), mRNA.
ILMN_1693538	STK36	NM_015690.2	1.8944	1.46341	serine/threonine kinase 36, fused homolog (Drosophila) (STK36), mRNA.
ILMN_2095133	SPTAN1	NM_003127.1	1.90077	1.3823	spectrin, alpha, non-erythrocytic 1 (alpha-fodrin) (SPTAN1), mRNA.
ILMN_1799467	SAMD9L	NM_152703.2	1.91348	1.97501	sterile alpha motif domain containing 9-like (SAMD9L), mRNA.
ILMN_2415748	WSB1	NM_134265.2	1.91429	1.64645	WD repeat and SOCS box-containing 1 (WSB1), transcript variant 2, mRNA.
ILMN_1775330	C15orf52	NM_207380.1	1.91539	1.81162	chromosome 15 open reading frame 52 (C15orf52), mRNA.
ILMN_1808404	RHBDF1	NM_022450.2	1.91639	1.73768	rhomboid 5 homolog 1 (Drosophila) (RHBDF1), mRNA.
ILMN_1811328	DPP7	NM_013379.2	1.92226	1.10009	dipeptidyl-peptidase 7 (DPP7), mRNA.
ILMN_3239113	LOC144438	NR_024266.1	1.92761	1.73793	hypothetical LOC144438 (LOC144438), non-coding RNA.
ILMN_2161007	GABPB2	NM_144618.1	1.93004	1.77251	GA binding protein transcription factor, beta subunit 2 (GABPB2), mRNA.
ILMN_1738147	NES	NM_006617.1	1.93412	1.36688	nestin (NES), mRNA.
ILMN_1665831	CLPTM1	NM_001294.1	1.93465	1.32892	cleft lip and palate associated transmembrane protein 1 (CLPTM1), mRNA.
ILMN_3236367	IFFO2	NM_001136265.1	1.94163	1.28994	intermediate filament family orphan 2 (IFFO2), mRNA.
ILMN_1682288	LOC728565	XM_928286.1	1.94383	1.94078	PREDICTED: similar to Beta-glucuronidase precursor (LOC728565), mRNA.
ILMN_1795442	LAMA4	NM_002290.2	1.94863	1.88029	laminin, alpha 4 (LAMA4), mRNA.
ILMN_1669898	EGFL7	NM_016215.3	1.95033	1.26937	EGF-like-domain, multiple 7 (EGFL7), transcript variant 2, mRNA.
ILMN_1764629	SLC39A14	NM_015359.1	1.95161	1.60818	solute carrier family 39 (zinc transporter), member 14 (SLC39A14), mRNA.
ILMN_1745573	TTC13	XM_939087.1	1.95176	1.44641	tetratricopeptide repeat domain 13 (TTC13), mRNA.
ILMN_1801383	SMG1	NM_015092.3	1.95254	2.13902	PI-3-kinase-related kinase SMG-1 (SMG1), mRNA.
ILMN_2367753	ATP2B4	NM_001684.3	1.95394	1.82667	ATPase, Ca++ transporting, plasma membrane 4 (ATP2B4), transcript variant 2, mRNA.
ILMN_2114422	NOD1	NM_006092.1	1.95462	1.70084	nucleotide-binding oligomerization domain containing 1 (NOD1), mRNA.
ILMN_2179778	PHLDB2	NM_145753.1	1.95473	1.88395	pleckstrin homology-like domain, family B, member 2 (PHLDB2), mRNA.
ILMN_1669281	CLN3	NM_000086.1	1.96549	1.33867	ceroid-lipofuscinosis, neuronal 3 (CLN3), transcript variant 1, mRNA.
ILMN_1779558	GAS6	NM_000820.1	1.96637	1.50381	growth arrest-specific 6 (GAS6), mRNA.
ILMN_1657095	STARD3	NM_006804.2	1.96644	1.36338	StAR-related lipid transfer (START) domain containing 3 (STARD3), mRNA.
ILMN_1797184	PKN3	NM_013355.3	1.97031	0.943632	protein kinase N3 (PKN3), mRNA.
ILMN_1690894	TRA1P2	XR_000203.3	1.97486	2.29206	PREDICTED: tumor rejection antigen (gp96) 1 pseudogene 2 (TRA1P2), misc RNA.
ILMN_1691428	PSMD12	XM_946047.1	1.97905	1.76937	PREDICTED: proteasome (prosome, macropain) 26S subunit, non-ATPase, 12 (PSMD12), mRNA.
ILMN_1697544	SLC25A29	NM_152333.1	1.9802	1.22649	solute carrier family 25, member 29 (SLC25A29), nuclear gene encoding mitochondrial protein, mRNA.
ILMN_1738482	CEP27	NM_018097.1	1.98103	2.00918	centrosomal protein 27kDa (CEP27), mRNA.
ILMN_1783546	CARKD	NM_018210.1	1.98111	1.41474	carbohydrate kinase domain containing (CARKD), mRNA.
ILMN_1664440	TP53BP1	NM_005657.1	1.98217	1.57554	tumor protein p53 binding protein 1 (TP53BP1), mRNA.
ILMN_3247018	SNORA67	NR_002912.1	1.98227	1.30147	small nucleolar RNA, H/ACA box 67 (SNORA67), small nucleolar RNA.
ILMN_1685275	MCAM	NM_006500.2	1.98354	1.63905	melanoma cell adhesion molecule (MCAM), mRNA.
ILMN_1741684	SMPD1	NM_000543.3	1.98462	1.16539	sphingomyelin phosphodiesterase 1, acid lysosomal (SMPD1), transcript variant ASM-1, mRNA.
ILMN_1684440	PXN	NM_002859.1	1.98709	1.35952	paxillin (PXN), mRNA.
ILMN_2199313	NPDC1	NM_015392.2	1.98926	1.06077	neural proliferation, differentiation and control, 1 (NPDC1), mRNA.
ILMN_3243156	AHNAK2	NM_138420.2	1.99335	1.75963	AHNAK nucleoprotein 2 (AHNAK2), mRNA.
ILMN_1665871	ANGEL1	NM_015305.2	2.00008	1.40956	angel homolog 1 (Drosophila) (ANGEL1), mRNA.
ILMN_1803811	TRIB1	NM_025195.2	2.00036	1.83243	tribbles homolog 1 (Drosophila) (TRIB1), mRNA.
ILMN_1683595	MBD1	NM_015845.2	2.00045	1.27721	methyl-CpG binding domain protein 1 (MBD1), transcript variant 2, mRNA.
ILMN_1652580	POLD1	NM_002691.1	2.00053	1.13659	polymerase (DNA directed), delta 1, catalytic subunit 125kDa (POLD1), mRNA.
ILMN_1653342	DUS1L	NM_022156.3	2.00162	1.41969	dihydrouridine synthase 1-like (S. cerevisiae) (DUS1L), mRNA.
ILMN_1671005	IRF2BP2	NM_182972.1	2.00306	1.35501	interferon regulatory factor 2 binding protein 2 (IRF2BP2), transcript variant 1, mRNA.
ILMN_2128795	LRIG1	NM_015541.2	2.00509	1.55104	leucine-rich repeats and immunoglobulin-like domains 1 (LRIG1), mRNA.
ILMN_2158164	ZNF430	NM_025189.2	2.00608	2.06119	zinc finger protein 430 (ZNF430), mRNA.
ILMN_1740169	TYRO3	NM_006293.2	2.00939	1.07914	TYRO3 protein tyrosine kinase (TYRO3), mRNA.
ILMN_1693004	C20orf117	NM_199181.2	2.01129	1.18296	chromosome 20 open reading frame 117 (C20orf117), transcript variant 2, mRNA.
ILMN_3178792	HNRNPA2B1	NM_031243.2	2.01284	1.94069	heterogeneous nuclear ribonucleoprotein A2/B1 (HNRNPA2B1), transcript variant B1, mRNA.
ILMN_1813475	HERC2	NM_004667.3	2.01593	1.62971	hect domain and RLD 2 (HERC2), mRNA.
ILMN_2288232	PHKB	NM_000293.1	2.01844	1.43367	phosphorylase kinase, beta (PHKB), transcript variant 1, mRNA.
ILMN_2394305	PDGFB	NM_033016.1	2.01848	1.49026	platelet-derived growth factor beta polypeptide (simian sarcoma viral (v-sis) oncogene homolog) (PDGFB), transcript variant 2, mRNA.
ILMN_2235785	KCNH6	NM_030779.2	2.02077	2.02175	potassium voltage-gated channel, subfamily H (eag-related), member 6 (KCNH6), transcript variant 1, mRNA.
ILMN_2105033	PLDN	NM_012388.2	2.02407	1.60786	pallidin homolog (mouse) (PLDN), mRNA.
ILMN_1663160	ZNF337	NM_015655.2	2.02621	1.61209	zinc finger protein 337 (ZNF337), mRNA.
ILMN_2051408	PNPT1	NM_033109.2	2.02796	2.12286	polyribonucleotide nucleotidyltransferase 1 (PNPT1), mRNA.
ILMN_2093389	SNAPC1	NM_003082.2	2.02904	1.92828	small nuclear RNA activating complex, polypeptide 1, 43kDa (SNAPC1), mRNA.
ILMN_2415179	CLSTN1	NM_001009566.1	2.02936	1.36221	calsyntenin 1 (CLSTN1), transcript variant 1, mRNA.
ILMN_1798081	PTPRF	NM_130440.1	2.03159	1.3765	protein tyrosine phosphatase, receptor type, F (PTPRF), transcript variant 2, mRNA.
ILMN_3294235	LOC100133177	XR_038205.1	2.03302	1.85676	PREDICTED: misc_RNA (LOC100133177), miscRNA.
ILMN_1741054	SLC5A6	NM_021095.1	2.03639	1.89536	solute carrier family 5 (sodium-dependent vitamin transporter), member 6 (SLC5A6), mRNA.
ILMN_1805543	ADAMTS9	NM_182920.1	2.03989	2.23063	ADAM metallopeptidase with thrombospondin type 1 motif, 9 (ADAMTS9), mRNA.
ILMN_3245907	FAM160B2	NM_022749.5	2.04091	1.21785	family with sequence similarity 160, member B2 (FAM160B2), mRNA.
ILMN_3238375	CENPT	NM_025082.3	2.04107	1.26831	centromere protein T (CENPT), mRNA.
ILMN_2301624	MACF1	NM_012090.3	2.04232	1.84614	microtubule-actin crosslinking factor 1 (MACF1), transcript variant 1, mRNA.
ILMN_1764764	MUM1	NM_032853.2	2.04389	1.48144	melanoma associated antigen (mutated) 1 (MUM1), mRNA.
ILMN_1758831	RNF31	NM_017999.3	2.04476	1.5814	ring finger protein 31 (RNF31), mRNA.
ILMN_2276811	METT11D1	NM_001029991.1	2.04687	1.63832	methyltransferase 11 domain containing 1 (METT11D1), transcript variant 1, mRNA.
ILMN_3251550	PHLDA1	NM_007350.3	2.04954	1.93972	pleckstrin homology-like domain, family A, member 1 (PHLDA1), mRNA.
ILMN_1758633	CCDC130	NM_030818.2	2.05056	1.59527	coiled-coil domain containing 130 (CCDC130), mRNA.
ILMN_1796755	ITGB5	NM_002213.3	2.05116	1.34221	integrin, beta 5 (ITGB5), mRNA. XM_944688 XM_944693
ILMN_1733155	GIT1	NM_014030.2	2.05209	1.36061	G protein-coupled receptor kinase interacting ArfGAP 1 (GIT1), transcript variant 2, mRNA.
ILMN_1678805	POMT2	NM_013382.3	2.05486	1.35972	protein-O-mannosyltransferase 2 (POMT2), mRNA.
ILMN_1807972	MICAL1	NM_022765.2	2.05633	1.45167	microtubule associated monoxygenase, calponin and LIM domain containing 1 (MICAL1), mRNA.
ILMN_1651642	GPC2	NM_152742.1	2.06129	1.48233	glypican 2 (GPC2), mRNA.
ILMN_3231944	LOC100130516	XM_001720343.1	2.06394	1.21605	PREDICTED: hypothetical protein LOC100130516 (LOC100130516), mRNA.
ILMN_1678781	SNX26	NM_052948.2	2.0707	1.43752	sorting nexin 26 (SNX26), mRNA.
ILMN_1763036	CLCN6	NM_021737.1	2.07352	1.42208	chloride channel 6 (CLCN6), transcript variant ClC-6a, mRNA.
ILMN_1777129	C16orf56	NM_025082.1	2.07664	1.32628	chromosome 16 open reading frame 56 (C16orf56), mRNA.
ILMN_2400500	LASS2	NM_022075.3	2.07814	1.33446	LAG1 homolog, ceramide synthase 2 (LASS2), transcript variant 2, mRNA.
ILMN_1773567	LAMA5	NM_005560.3	2.07984	1.87001	laminin, alpha 5 (LAMA5), mRNA.
ILMN_1763837	ANPEP	NM_001150.1	2.08173	1.54857	alanyl (membrane) aminopeptidase (aminopeptidase N, aminopeptidase M, microsomal aminopeptidase, CD13, p150) (ANPEP), mRNA.
ILMN_1789839	GTF3C1	NM_001520.1	2.08397	1.13967	general transcription factor IIIC, polypeptide 1, alpha 220kDa (GTF3C1), mRNA.
ILMN_1675857	COL4A6	NM_001847.1	2.08475	1.68656	collagen, type IV, alpha 6 (COL4A6), transcript variant A, mRNA.
ILMN_1757019	NTN4	NM_021229.2	2.08752	1.48477	netrin 4 (NTN4), mRNA.
ILMN_2352009	ACADVL	NM_000018.2	2.08792	1.54901	acyl-Coenzyme A dehydrogenase, very long chain (ACADVL), nuclear gene encoding mitochondrial protein, transcript variant 1, mRNA.
ILMN_1759872	LOC643509	XM_928156.1	2.08896	1.8166	PREDICTED: similar to Dihydrofolate reductase, transcript variant 1 (LOC643509), mRNA.
ILMN_1694980	NAGLU	NM_000263.3	2.09419	1.25775	N-acetylglucosaminidase, alpha- (NAGLU), mRNA.
ILMN_1737949	GALNS	NM_000512.3	2.09453	1.27542	galactosamine (N-acetyl)-6-sulfate sulfatase (Morquio syndrome, mucopolysaccharidosis type IVA) (GALNS), mRNA.
ILMN_1667476	LTBR	NM_002342.1	2.09501	1.3728	lymphotoxin beta receptor (TNFR superfamily, member 3) (LTBR), mRNA.
ILMN_1669433	KIAA0913	NM_015037.1	2.09525	1.18509	KIAA0913 (KIAA0913), mRNA.
ILMN_2331205	CHKB	NM_005198.3	2.09573	1.52278	choline kinase beta (CHKB), transcript variant 1, mRNA.
ILMN_1784780	CIC	NM_015125.2	2.09733	1.35546	capicua homolog (Drosophila) (CIC), mRNA.
ILMN_1793522	PRKAB1	NM_006253.4	2.10206	1.82571	protein kinase, AMP-activated, beta 1 non-catalytic subunit (PRKAB1), mRNA.
ILMN_1770152	ADAMTS18	NM_199355.1	2.10509	1.71147	ADAM metallopeptidase with thrombospondin type 1 motif, 18 (ADAMTS18), mRNA.
ILMN_1692398	CNTNAP1	NM_003632.1	2.10511	1.90398	contactin associated protein 1 (CNTNAP1), mRNA.
ILMN_1720857	GUSBL1	XM_936052.1	2.10657	1.78738	glucuronidase, beta-like 1 (GUSBL1), non-coding RNA.
ILMN_1807737	SFRS17A	NM_005088.2	2.11446	1.82259	splicing factor, arginine/serine-rich 17A (SFRS17A), transcript variant 1, mRNA.
ILMN_1814044	CABIN1	NM_012295.2	2.11483	1.33213	calcineurin binding protein 1 (CABIN1), mRNA.
ILMN_1692731	TTYH3	NM_025250.2	2.11653	1.59433	tweety homolog 3 (Drosophila) (TTYH3), mRNA.
ILMN_1756595	SH3TC1	NM_018986.2	2.11676	1.30711	SH3 domain and tetratricopeptide repeats 1 (SH3TC1), mRNA.
ILMN_2206272	D2HGDH	NM_152783.3	2.11776	1.65409	D-2-hydroxyglutarate dehydrogenase (D2HGDH), nuclear gene encoding mitochondrial protein, mRNA.
ILMN_1796751	KIAA1274	NM_014431.1	2.11917	1.70444	KIAA1274 (KIAA1274), mRNA.
ILMN_3249059	SNHG12	NR_024127.1	2.1236	1.66786	small nucleolar RNA host gene 12 (non-protein coding) (SNHG12), non-coding RNA.
ILMN_2177090	LOC200030	NM_183372.3	2.12405	1.72521	neuroblastoma breakpoint family, member 11-like (LOC200030), mRNA.
ILMN_2396148	HIP1R	NM_003959.1	2.12448	1.39311	huntingtin interacting protein 1 related (HIP1R), mRNA.
ILMN_2106265	GDPD1	NM_182569.1	2.12558	2.38948	glycerophosphodiester phosphodiesterase domain containing 1 (GDPD1), mRNA.
ILMN_2342068	ERC1	NM_178037.1	2.1284	1.2996	ELKS/RAB6-interacting/CAST family member 1 (ERC1), transcript variant beta, mRNA.
ILMN_1729987	SRC	NM_005417.3	2.12926	1.17666	v-src sarcoma (Schmidt-Ruppin A-2) viral oncogene homolog (avian) (SRC), transcript variant 2, mRNA.
ILMN_2361104	ZMAT3	NM_152240.1	2.13099	1.87442	zinc finger, matrin type 3 (ZMAT3), transcript variant 2, mRNA.
ILMN_2182482	SHCBP1	NM_024745.2	2.13324	2.00133	SHC SH2-domain binding protein 1 (SHCBP1), mRNA.
ILMN_1687335	FLNA	NM_001456.1	2.13624	1.27817	filamin A, alpha (actin binding protein 280) (FLNA), mRNA.
ILMN_1727084	ADAMTSL1	NM_152702.1	2.13656	1.96507	ADAMTS-like 1 (ADAMTSL1), transcript variant 4, mRNA.
ILMN_2397484	GJC1	NM_005497.3	2.14056	1.89686	gap junction protein, gamma 1, 45kDa (GJC1), transcript variant 1, mRNA.
ILMN_2339835	PTGS1	NM_080591.1	2.1417	1.58408	prostaglandin-endoperoxide synthase 1 (prostaglandin G/H synthase and cyclooxygenase) (PTGS1), transcript variant 2, mRNA.
ILMN_2319913	DGKA	NM_201554.1	2.14237	1.78724	diacylglycerol kinase, alpha 80kDa (DGKA), transcript variant 4, mRNA.
ILMN_2334121	PRKDC	NM_006904.6	2.14392	1.88963	protein kinase, DNA-activated, catalytic polypeptide (PRKDC), transcript variant 1, mRNA.
ILMN_1680010	KIAA0753	NM_014804.1	2.14435	1.62942	KIAA0753 (KIAA0753), mRNA.
ILMN_3236653	RNU1-5	NR_004400.1	2.1447	1.50166	RNA, U1 small nuclear 5 (RNU1-5), small nuclear RNA.
ILMN_2367010	GPR126	NM_001032394.1	2.14767	1.6045	G protein-coupled receptor 126 (GPR126), transcript variant a2, mRNA.
ILMN_1724994	COL4A2	NM_001846.1	2.14895	1.24415	collagen, type IV, alpha 2 (COL4A2), mRNA.
ILMN_1808898	NPR2	NM_000907.2	2.15141	1.65442	natriuretic peptide receptor B/guanylate cyclase B (atrionatriuretic peptide receptor B) (NPR2), mRNA.
ILMN_1672547	MYO9B	NM_004145.2	2.15379	1.349	myosin IXB (MYO9B), mRNA.
ILMN_2148944	ADCY4	NM_139247.2	2.15471	2.07528	adenylate cyclase 4 (ADCY4), mRNA.
ILMN_3232282	LOC100130445	XM_001715069.1	2.1574	2.29881	PREDICTED: similar to AML-associated zinc finger protein (LOC100130445), mRNA.
ILMN_1737561	LOC88523	NM_033111.2	2.15854	1.99996	CG016 (LOC88523), mRNA.
ILMN_1698185	WDR90	NM_145294.3	2.15871	1.52867	WD repeat domain 90 (WDR90), mRNA.
ILMN_1655195	SMA4	NM_021652.1	2.16171	1.23121	SMA4 (SMA4), mRNA.
ILMN_2305721	POMT1	NM_007171.3	2.16946	1.40039	protein-O-mannosyltransferase 1 (POMT1), transcript variant 1, mRNA.
ILMN_1799856	NOMO2	NM_173614.2	2.17482	1.56992	NODAL modulator 2 (NOMO2), transcript variant 2, mRNA.
ILMN_1763447	PLXNB2	XM_371474.3	2.176	1.65911	plexin B2 (PLXNB2), mRNA.
ILMN_1780698	ZFYVE19	NM_032850.3	2.17671	1.48891	zinc finger, FYVE domain containing 19 (ZFYVE19), mRNA.
ILMN_1770356	POLRMT	NM_005035.2	2.17826	1.43498	polymerase (RNA) mitochondrial (DNA directed) (POLRMT), nuclear gene encoding mitochondrial protein, mRNA.
ILMN_1665449	ROBO4	NM_019055.4	2.18008	1.76221	roundabout homolog 4, magic roundabout (Drosophila) (ROBO4), mRNA.
ILMN_1705682	LEPREL2	NM_014262.2	2.18097	1.43244	leprecan-like 2 (LEPREL2), mRNA.
ILMN_2327795	RERE	NM_012102.3	2.18587	1.54671	arginine-glutamic acid dipeptide (RE) repeats (RERE), transcript variant 1, mRNA.
ILMN_2297069	FAM115A	NM_014719.1	2.18875	2.00603	family with sequence similarity 115, member A (FAM115A), mRNA.
ILMN_2055310	MBD4	NM_003925.1	2.18942	1.69739	methyl-CpG binding domain protein 4 (MBD4), mRNA.
ILMN_2054928	XPNPEP3	NM_022098.2	2.1895	1.75427	X-prolyl aminopeptidase (aminopeptidase P) 3, putative (XPNPEP3), mRNA.
ILMN_1711156	LOC645895	XM_928866.1	2.19035	2.00755	PREDICTED: hypothetical protein LOC645895 (LOC645895), mRNA.
ILMN_2108938	FNBP4	NM_015308.1	2.19326	1.83611	formin binding protein 4 (FNBP4), mRNA.
ILMN_1664922	FLNB	NM_001457.1	2.19385	1.806	filamin B, beta (actin binding protein 278) (FLNB), mRNA.
ILMN_1764723	SH3PXD2B	NM_001017995.1	2.1944	1.43346	SH3 and PX domains 2B (SH3PXD2B), mRNA.
ILMN_1686981	SULF2	NM_018837.2	2.19461	1.63103	sulfatase 2 (SULF2), transcript variant 1, mRNA.
ILMN_1762835	HELZ	NM_014877.2	2.19611	1.61097	helicase with zinc finger (HELZ), mRNA.
ILMN_1724250	GRN	NM_002087.2	2.1994	1.68004	granulin (GRN), mRNA.
ILMN_1689353	APLN	NM_017413.3	2.20075	1.7881	apelin (APLN), mRNA.
ILMN_1726114	SLC45A3	NM_033102.1	2.20524	1.646	solute carrier family 45, member 3 (SLC45A3), mRNA.
ILMN_1659905	FKBP10	NM_021939.2	2.20745	1.41726	FK506 binding protein 10, 65 kDa (FKBP10), mRNA.
ILMN_1704446	SLC6A10P	NM_198857.1	2.20748	1.11049	solute carrier family 6 (neurotransmitter transporter, creatine), member 10 (pseudogene) (SLC6A10P) on chromosome 16.
ILMN_1676899	YEATS2	NM_018023.3	2.21542	1.47629	YEATS domain containing 2 (YEATS2), mRNA.
ILMN_3307221	NAV2	NM_145117.4	2.22097	1.85003	neuron navigator 2 (NAV2), transcript variant 2, mRNA.
ILMN_1786893	RBM5	NM_005778.1	2.22436	2.26419	RNA binding motif protein 5 (RBM5), mRNA.
ILMN_1754562	ARHGEF17	NM_014786.2	2.22569	1.7445	Rho guanine nucleotide exchange factor (GEF) 17 (ARHGEF17), mRNA.
ILMN_1803743	LOC196752	NM_001010864.1	2.22613	2.01937	similar to CG32542-PA (LOC196752), mRNA.
ILMN_1661138	GON4L	XM_937953.1	2.22757	2.20815	gon-4-like (C. elegans) (GON4L), transcript variant 1, mRNA.
ILMN_1718207	SETDB1	NM_012432.2	2.23321	1.65295	SET domain, bifurcated 1 (SETDB1), mRNA.
ILMN_1801226	DOCK6	NM_020812.1	2.23424	1.72447	dedicator of cytokinesis 6 (DOCK6), mRNA.
ILMN_1709549	PLEKHM1	NM_014798.1	2.24216	1.62959	PREDICTED: pleckstrin homology domain containing, family M (with RUN domain) member 1 (PLEKHM1), mRNA.
ILMN_1725193	IGFBP2	NM_000597.2	2.24254	1.34114	insulin-like growth factor binding protein 2, 36kDa (IGFBP2), mRNA.
ILMN_1767362	ADAMTS6	NM_197941.2	2.24294	1.81136	ADAM metallopeptidase with thrombospondin type 1 motif, 6 (ADAMTS6), mRNA.
ILMN_1795949	CORO7	NM_024535.1	2.2434	1.30972	coronin 7 (CORO7), mRNA.
ILMN_2133675	SGSH	NM_000199.2	2.25477	1.53984	N-sulfoglucosamine sulfohydrolase (sulfamidase) (SGSH), mRNA.
ILMN_1809963	RSAD1	NM_018346.1	2.25567	1.45178	radical S-adenosyl methionine domain containing 1 (RSAD1), mRNA.
ILMN_1742163	LOC441087	NM_001013716.1	2.25683	1.69715	hypothetical gene supported by AK125735 (LOC441087), mRNA.
ILMN_2180929	SLC16A12	NM_213606.1	2.26152	2.17001	solute carrier family 16, member 12 (monocarboxylic acid transporter 12) (SLC16A12), mRNA.
ILMN_1778457	IL18	NM_001562.2	2.26194	2.12395	interleukin 18 (interferon-gamma-inducing factor) (IL18), mRNA.
ILMN_2363392	TNFSF14	NM_172014.1	2.26255	2.09277	tumor necrosis factor (ligand) superfamily, member 14 (TNFSF14), transcript variant 2, mRNA.
ILMN_1655748	ZNF323	NM_145909.1	2.26292	1.6465	zinc finger protein 323 (ZNF323), transcript variant 2, mRNA.
ILMN_1721575	VPS18	NM_020857.2	2.26419	1.11158	vacuolar protein sorting 18 homolog (S. cerevisiae) (VPS18), mRNA.
ILMN_1730504	AGPAT4	NM_001012734.1	2.26573	2.56394	1-acylglycerol-3-phosphate O-acyltransferase 4 (lysophosphatidic acid acyltransferase, delta) (AGPAT4), mRNA.
ILMN_2384544	ADAM15	NM_003815.3	2.26605	1.35565	ADAM metallopeptidase domain 15 (ADAM15), transcript variant 2, mRNA.
ILMN_1765796	ENO2	NM_001975.2	2.26854	1.60412	enolase 2 (gamma, neuronal) (ENO2), mRNA.
ILMN_1660810	TTC17	NM_018259.3	2.27879	1.4075	tetratricopeptide repeat domain 17 (TTC17), mRNA.
ILMN_3228529	TMEM191A	XR_039958.1	2.28213	2.21662	PREDICTED: misc_RNA (TMEM191A), miscRNA.
ILMN_2368597	SMG7	NM_201569.1	2.2847	1.82798	Smg-7 homolog, nonsense mediated mRNA decay factor (C. elegans) (SMG7), transcript variant 4, mRNA.
ILMN_3251944	LOC100130598	XM_001721180.1	2.28743	2.65546	PREDICTED: hypothetical protein LOC100130598 (LOC100130598), mRNA.
ILMN_1739450	NFE2L1	NM_003204.1	2.29396	1.68575	nuclear factor (erythroid-derived 2)-like 1 (NFE2L1), mRNA.
ILMN_1656822	DNM2	NM_004945.2	2.29805	1.23244	dynamin 2 (DNM2), transcript variant 2, mRNA.
ILMN_3274470	LOC100133607	XM_001713724.1	2.29849	2.09344	PREDICTED: hypothetical protein LOC100133607, transcript variant 2 (LOC100133607), mRNA.
ILMN_1806757	MYBBP1A	NM_014520.1	2.29855	1.09496	MYB binding protein (P160) 1a (MYBBP1A), mRNA.
ILMN_3248218	SNORD104	NR_004380.1	2.2986	1.60406	small nucleolar RNA, C/D box 104 (SNORD104), small nucleolar RNA.
ILMN_1714170	SPSB1	NM_025106.2	2.29967	1.89989	splA/ryanodine receptor domain and SOCS box containing 1 (SPSB1), mRNA.
ILMN_2180519	LOC729603	NR_003288.1	2.30018	2.04693	calcium binding protein P22 pseudogene (LOC729603), non-coding RNA.
ILMN_2152178	MTMR15	NM_014967.3	2.30108	2.29969	myotubularin related protein 15 (MTMR15), mRNA.
ILMN_1654563	EFNB1	NM_004429.3	2.31112	1.73697	ephrin-B1 (EFNB1), mRNA.
ILMN_1753165	WNK1	NM_018979.1	2.31198	2.01064	WNK lysine deficient protein kinase 1 (WNK1), mRNA.
ILMN_1719286	CTSA	NM_000308.1	2.31238	1.77505	cathepsin A (CTSA), transcript variant 1, mRNA.
ILMN_3269655	FLJ35390	NR_024416.1	2.31606	2.60976	hypothetical LOC255031 (FLJ35390), transcript variant 1, non-coding RNA.
ILMN_1794677	TMC6	NM_007267.5	2.3213	1.55486	transmembrane channel-like 6 (TMC6), mRNA.
ILMN_1656656	COX19	NM_001031617.1	2.32176	2.09076	COX19 cytochrome c oxidase assembly homolog (S. cerevisiae) (COX19), mRNA.
ILMN_1656316	ZMYM3	NM_005096.2	2.32341	1.44935	zinc finger, MYM-type 3 (ZMYM3), transcript variant 2, mRNA.
ILMN_1670899	FBN2	NM_001999.3	2.32388	2.04871	fibrillin 2 (FBN2), mRNA.
ILMN_1748093	PAFAH1B3	NM_002573.2	2.32565	2.35713	platelet-activating factor acetylhydrolase, isoform Ib, gamma subunit 29kDa (PAFAH1B3), mRNA.
ILMN_1715684	LAMB3	NM_000228.2	2.32608	1.54417	laminin, beta 3 (LAMB3), transcript variant 1, mRNA.
ILMN_1774330	WSCD1	NM_015253.1	2.32768	2.13478	WSC domain containing 1 (WSCD1), mRNA.
ILMN_1674243	TFRC	NM_003234.1	2.32815	1.7385	transferrin receptor (p90, CD71) (TFRC), mRNA.
ILMN_1767556	C10orf10	NM_007021.2	2.33418	1.58672	chromosome 10 open reading frame 10 (C10orf10), mRNA.
ILMN_1680774	LOC730994	NM_001033053.1	2.33616	1.76422	PREDICTED: similar to NACHT, leucine rich repeat and PYD (pyrin domain) containing 1, transcript variant 1 (LOC730994), mRNA.
ILMN_1715969	SLC25A37	NM_016612.1	2.33871	1.82876	solute carrier family 25, member 37 (SLC25A37), nuclear gene encoding mitochondrial protein, mRNA.
ILMN_2093748	ZNF669	NM_024804.1	2.34031	2.00101	zinc finger protein 669 (ZNF669), mRNA.
ILMN_3310491	MIR1978	NR_031742.1	2.34314	2.18702	microRNA 1978 (MIR1978), microRNA.
ILMN_1699354	EPHA2	NM_004431.2	2.34448	1.64813	EPH receptor A2 (EPHA2), mRNA.
ILMN_1677532	TARDBP	NM_007375.3	2.34563	1.57844	TAR DNA binding protein (TARDBP), mRNA.
ILMN_1697639	OGT	NM_003605.3	2.34692	2.18621	O-linked N-acetylglucosamine (GlcNAc) transferase (UDP-N-acetylglucosamine:polypeptide-N-acetylglucosaminyl transferase) (OGT), transcript variant 2, mRNA.
ILMN_1686405	KDR	NM_002253.1	2.3471	2.3309	kinase insert domain receptor (a type III receptor tyrosine kinase) (KDR), mRNA.
ILMN_1756705	CHTF18	NM_022092.1	2.35115	1.51318	CTF18, chromosome transmission fidelity factor 18 homolog (S. cerevisiae) (CHTF18), mRNA.
ILMN_2375360	COL4A5	NM_033380.1	2.35141	1.93414	collagen, type IV, alpha 5 (COL4A5), transcript variant 2, mRNA.
ILMN_1768534	BHLHB2	NM_003670.1	2.35332	1.98515	basic helix-loop-helix domain containing, class B, 2 (BHLHB2), mRNA.
ILMN_1810992	CAD	NM_004341.3	2.35576	1.76551	carbamoyl-phosphate synthetase 2, aspartate transcarbamylase, and dihydroorotase (CAD), mRNA.
ILMN_1660079	RNF44	NM_014901.4	2.35653	1.44011	ring finger protein 44 (RNF44), mRNA.
ILMN_2402392	COL8A1	NM_020351.2	2.35794	0.956496	collagen, type VIII, alpha 1 (COL8A1), transcript variant 2, mRNA.
ILMN_1746148	LRRC33	NM_198565.1	2.3611	1.47352	leucine rich repeat containing 33 (LRRC33), mRNA.
ILMN_1730773	SNORA70	NR_000011.1	2.36185	2.26654	small nucleolar RNA, H/ACA box 70 (SNORA70), small nucleolar RNA.
ILMN_2276758	POFUT1	NM_015352.1	2.36644	1.98073	protein O-fucosyltransferase 1 (POFUT1), transcript variant 1, mRNA.
ILMN_1716056	LMF2	NM_033200.1	2.36668	1.38541	lipase maturation factor 2 (LMF2), mRNA.
ILMN_1670379	ANTXR1	NM_032208.1	2.36801	2.03426	anthrax toxin receptor 1 (ANTXR1), transcript variant 1, mRNA.
ILMN_2091792	ENTPD6	NM_001247.1	2.36906	1.56656	ectonucleoside triphosphate diphosphohydrolase 6 (putative function) (ENTPD6), mRNA.
ILMN_1701487	TAOK2	NM_016151.2	2.36979	1.64643	TAO kinase 2 (TAOK2), transcript variant 2, mRNA.
ILMN_2091123	HCG2P7	NR_001318.1	2.37043	1.86796	HLA complex group 2 pseudogene 7 (HCG2P7), non-coding RNA.
ILMN_1811682	CYLN2	NM_032421.1	2.37179	1.4555	cytoplasmic linker 2 (CYLN2), transcript variant 2, mRNA.
ILMN_1673023	EP400	NM_015409.3	2.37248	1.73047	E1A binding protein p400 (EP400), mRNA.
ILMN_1747968	RBM33	NM_001008408.1	2.37523	2.08162	RNA binding motif protein 33 (RBM33), transcript variant 1, mRNA.
ILMN_2129545	GNB4	NM_021629.2	2.37534	1.5714	guanine nucleotide binding protein (G protein), beta polypeptide 4 (GNB4), mRNA.
ILMN_3227321	LOC731542	XR_015517.2	2.37627	2.14423	PREDICTED: misc_RNA (LOC731542), miscRNA.
ILMN_1777342	PREX1	NM_020820.2	2.3781	1.36591	phosphatidylinositol-3,4,5-trisphosphate-dependent Rac exchange factor 1 (PREX1), mRNA.
ILMN_3236021	LOC100133923	XM_001714921.1	2.37904	2.4296	PREDICTED: hypothetical protein LOC100133923 (LOC100133923), mRNA.
ILMN_1766658	PKMYT1	NM_182687.1	2.381	1.27467	protein kinase, membrane associated tyrosine/threonine 1 (PKMYT1), transcript variant 2, mRNA.
ILMN_1809813	PGF	NM_002632.4	2.3812	1.93258	placental growth factor (PGF), mRNA.
ILMN_1772124	ATRN	NM_139321.1	2.39305	1.88329	attractin (ATRN), transcript variant 1, mRNA.
ILMN_1654392	KHNYN	NM_015299.1	2.39368	1.73838	KH and NYN domain containing (KHNYN), mRNA.
ILMN_3248094	ANO2	NM_020373.2	2.404	2.40285	anoctamin 2 (ANO2), mRNA.
ILMN_2273224	SLC4A5	NM_133478.2	2.40523	2.51982	solute carrier family 4, sodium bicarbonate cotransporter, member 5 (SLC4A5), transcript variant c, mRNA.
ILMN_1722056	ATP7B	NM_000053.2	2.41492	1.50655	ATPase, Cu++ transporting, beta polypeptide (ATP7B), transcript variant 1, mRNA.
ILMN_1734602	SRRM2	NM_016333.2	2.42039	1.62794	serine/arginine repetitive matrix 2 (SRRM2), mRNA.
ILMN_2320888	CXCR4	NM_001008540.1	2.4204	2.91287	chemokine (C-X-C motif) receptor 4 (CXCR4), transcript variant 1, mRNA.
ILMN_1789419	EXOC3	NM_007277.3	2.42624	1.57557	exocyst complex component 3 (EXOC3), mRNA.
ILMN_1784178	IFT172	NM_015662.1	2.4266	1.36942	intraflagellar transport 172 homolog (Chlamydomonas) (IFT172), mRNA.
ILMN_1809417	LRFN4	NM_024036.3	2.43715	1.14521	leucine rich repeat and fibronectin type III domain containing 4 (LRFN4), mRNA.
ILMN_2317923	TMEM132A	NM_178031.2	2.44059	1.34571	transmembrane protein 132A (TMEM132A), transcript variant 2, mRNA.
ILMN_1776119	ABCC10	NM_033450.2	2.44655	1.94721	ATP-binding cassette, sub-family C (CFTR/MRP), member 10 (ABCC10), mRNA.
ILMN_1740160	PLCG1	NM_002660.2	2.4549	1.68696	phospholipase C, gamma 1 (PLCG1), transcript variant 2, mRNA.
ILMN_2084059	SLC12A4	NM_005072.3	2.46593	1.55916	solute carrier family 12 (potassium/chloride transporters), member 4 (SLC12A4), mRNA.
ILMN_1692742	DENND3	NM_014957.2	2.4664	1.48547	DENN/MADD domain containing 3 (DENND3), mRNA.
ILMN_1674768	LOC220686	NM_199283.4	2.47103	2.00688	hypothetical protein LOC220686 (LOC220686), mRNA.
ILMN_3240586	PLD6	NM_178836.2	2.47192	1.904	phospholipase D family, member 6 (PLD6), mRNA.
ILMN_1708934	ADM	NM_001124.1	2.4789	2.10275	adrenomedullin (ADM), mRNA.
ILMN_1697377	LOC649841	XM_938906.1	2.48118	2.90141	PREDICTED: similar to protein immuno-reactive with anti-PTH polyclonal antibodies (LOC649841), mRNA.
ILMN_1700238	ZNF500	NM_021646.1	2.48301	1.59557	zinc finger protein 500 (ZNF500), mRNA.
ILMN_1707464	MST1	NM_020998.2	2.48437	2.21607	macrophage stimulating 1 (hepatocyte growth factor-like) (MST1), mRNA.
ILMN_1811574	MAPK8IP3	NM_033392.3	2.48455	1.60833	mitogen-activated protein kinase 8 interacting protein 3 (MAPK8IP3), transcript variant 2, mRNA.
ILMN_3187283	LOC100128460	XR_037866.1	2.48519	2.09394	PREDICTED: misc_RNA (LOC100128460), miscRNA.
ILMN_1811221	SLC5A8	NM_145913.2	2.48614	2.22023	solute carrier family 5 (iodide transporter), member 8 (SLC5A8), mRNA.
ILMN_1700432	ITPKB	NM_002221.2	2.48947	1.77647	inositol 1,4,5-trisphosphate 3-kinase B (ITPKB), mRNA.
ILMN_2193980	ABCB6	NM_005689.1	2.49351	1.7623	ATP-binding cassette, sub-family B (MDR/TAP), member 6 (ABCB6), nuclear gene encoding mitochondrial protein, mRNA.
ILMN_3260286	LOC100128062	XR_037874.1	2.49502	1.92198	PREDICTED: misc_RNA (LOC100128062), miscRNA.
ILMN_3184894	LOC100127971	XM_001720872.1	2.49779	2.60571	PREDICTED: hypothetical protein LOC100127971 (LOC100127971), mRNA.
ILMN_1661519	KIAA0408	NM_014702.3	2.49982	1.79311	KIAA0408 (KIAA0408), mRNA.
ILMN_1771862	TXNDC11	NM_015914.5	2.50368	1.70359	thioredoxin domain containing 11 (TXNDC11), mRNA.
ILMN_1766803	TUBGCP6	NM_020461.3	2.5054	1.23164	tubulin, gamma complex associated protein 6 (TUBGCP6), mRNA.
ILMN_1794782	ABCG1	NM_004915.3	2.5068	1.81068	ATP-binding cassette, sub-family G (WHITE), member 1 (ABCG1), transcript variant 2, mRNA.
ILMN_1668469	KIAA0922	NM_015196.2	2.51319	1.68819	KIAA0922 (KIAA0922), mRNA.
ILMN_2127298	F2RL3	NM_003950.2	2.51397	2.23302	coagulation factor II (thrombin) receptor-like 3 (F2RL3), mRNA.
ILMN_3256478	LOC100129034	XM_001720357.1	2.51551	1.74131	PREDICTED: hypothetical protein LOC100129034 (LOC100129034), mRNA.
ILMN_3248890	SNORA24	NR_002963.1	2.51652	2.35302	small nucleolar RNA, H/ACA box 24 (SNORA24), small nucleolar RNA.
ILMN_1739640	DCHS1	NM_003737.2	2.51864	1.29961	dachsous 1 (Drosophila) (DCHS1), mRNA.
ILMN_1670130	ARID3A	NM_005224.1	2.52007	1.99755	AT rich interactive domain 3A (BRIGHT-like) (ARID3A), mRNA.
ILMN_1707748	PIM3	NM_001001852.2	2.52455	2.08515	PREDICTED: pim-3 oncogene (PIM3), mRNA.
ILMN_1763442	KIAA1202	NM_020717.1	2.5275	1.71755	KIAA1202 protein (KIAA1202), mRNA.
ILMN_3245066	DENND4B	NM_014856.2	2.53524	1.60337	DENN/MADD domain containing 4B (DENND4B), mRNA.
ILMN_1770610	MERTK	NM_006343.2	2.54363	1.60988	c-mer proto-oncogene tyrosine kinase (MERTK), mRNA.
ILMN_1760563	BAT2	NM_080686.1	2.54448	1.44359	HLA-B associated transcript 2 (BAT2), mRNA.
ILMN_2126957	NOMO1	NM_014287.3	2.54901	1.755	NODAL modulator 1 (NOMO1), mRNA.
ILMN_1692826	UNKL	NM_023076.2	2.55104	1.37843	unkempt homolog (Drosophila)-like (UNKL), transcript variant 1, mRNA.
ILMN_1727642	MOGS	NM_006302.1	2.55238	1.59642	mannosyl-oligosaccharide glucosidase (MOGS), transcript variant 1, mRNA.
ILMN_1778226	EXTL3	NM_001440.2	2.55582	1.60152	exostoses (multiple)-like 3 (EXTL3), mRNA.
ILMN_1714216	TSC2	NM_021055.1	2.55622	1.2574	tuberous sclerosis 2 (TSC2), transcript variant 4, mRNA.
ILMN_1770673	AKNA	NM_030767.2	2.55963	1.73312	AT-hook transcription factor (AKNA), mRNA.
ILMN_1802089	SYMPK	NM_004819.1	2.56065	1.47599	symplekin (SYMPK), mRNA.
ILMN_1713301	DGCR2	NM_005137.1	2.56086	1.58034	DiGeorge syndrome critical region gene 2 (DGCR2), mRNA.
ILMN_1780302	DYNC1H1	NM_001376.2	2.56116	2.23173	dynein, cytoplasmic 1, heavy chain 1 (DYNC1H1), mRNA.
ILMN_1810420	DYSF	NM_003494.2	2.56403	1.70916	dysferlin, limb girdle muscular dystrophy 2B (autosomal recessive) (DYSF), mRNA.
ILMN_1758798	LOC728734	NM_001018059.1	2.56408	1.80544	PREDICTED: similar to kidney-specific protein (KS), transcript variant 1 (LOC728734), mRNA.
ILMN_2124471	SLC36A1	NM_078483.2	2.57945	1.74724	solute carrier family 36 (proton/amino acid symporter), member 1 (SLC36A1), mRNA.
ILMN_1784554	LOC647389	XM_936461.1	2.58057	2.49617	PREDICTED: hypothetical protein LOC647389 (LOC647389), mRNA.
ILMN_1724984	EIF2AK3	NM_004836.3	2.585	1.57074	eukaryotic translation initiation factor 2-alpha kinase 3 (EIF2AK3), mRNA.
ILMN_1750429	MKNK1	NM_003684.3	2.5861	1.78937	MAP kinase interacting serine/threonine kinase 1 (MKNK1), transcript variant 1, mRNA.
ILMN_1768595	DLG4	NM_001365.1	2.58664	1.75759	discs, large homolog 4 (Drosophila) (DLG4), mRNA.
ILMN_1793854	INTS1	XM_931339.1	2.58701	1.50756	PREDICTED: integrator complex subunit 1, transcript variant 11 (INTS1), mRNA.
ILMN_1736828	CHST10	NM_004854.3	2.58741	1.92123	carbohydrate sulfotransferase 10 (CHST10), mRNA.
ILMN_1765641	SEMA3A	NM_006080.1	2.58791	1.94072	sema domain, immunoglobulin domain (Ig), short basic domain, secreted, (semaphorin) 3A (SEMA3A), mRNA.
ILMN_1735156	SLC4A11	NM_032034.1	2.59046	1.79436	solute carrier family 4, sodium borate transporter, member 11 (SLC4A11), mRNA.
ILMN_2188966	IGFALS	NM_004970.1	2.59489	2.07605	insulin-like growth factor binding protein, acid labile subunit (IGFALS), mRNA.
ILMN_2075820	ZNF598	NM_178167.2	2.59755	1.42288	zinc finger protein 598 (ZNF598), mRNA.
ILMN_1698996	SLC19A1	NM_003056.2	2.60173	1.43193	solute carrier family 19 (folate transporter), member 1 (SLC19A1), mRNA.
ILMN_1787109	CLK2	XM_941392.1	2.60253	2.11103	PREDICTED: CDC-like kinase 2, transcript variant 3 (CLK2), mRNA.
ILMN_1797189	MAP3K12	NM_006301.2	2.60375	2.11744	mitogen-activated protein kinase kinase kinase 12 (MAP3K12), mRNA.
ILMN_1770537	NGFRAP1	NM_014380.1	2.60614	2.48872	nerve growth factor receptor (TNFRSF16) associated protein 1 (NGFRAP1), transcript variant 3, mRNA.
ILMN_1701940	FAM73B	NM_032809.2	2.60629	1.66262	family with sequence similarity 73, member B (FAM73B), mRNA.
ILMN_3239130	AGAP6	NM_001077665.2	2.60651	1.48208	ArfGAP with GTPase domain, ankyrin repeat and PH domain 6 (AGAP6), mRNA.
ILMN_1715968	MLL4	NM_014727.1	2.61528	1.70824	myeloid/lymphoid or mixed-lineage leukemia 4 (MLL4), mRNA.
ILMN_1724941	CDCP1	NM_022842.3	2.61755	1.97527	CUB domain containing protein 1 (CDCP1), transcript variant 1, mRNA.
ILMN_1677719	CHST1	NM_003654.2	2.62171	2.30236	carbohydrate (keratan sulfate Gal-6) sulfotransferase 1 (CHST1), mRNA.
ILMN_1766054	ABCA1	NM_005502.2	2.62244	2.34884	ATP-binding cassette, sub-family A (ABC1), member 1 (ABCA1), mRNA.
ILMN_2103591	MORC2	NM_014941.1	2.6246	2.14691	MORC family CW-type zinc finger 2 (MORC2), mRNA.
ILMN_2317580	SHANK3	NM_001080420.1	2.62743	1.76903	SH3 and multiple ankyrin repeat domains 3 (SHANK3), mRNA.
ILMN_2209993	PLIN5	NM_001013706.2	2.63545	1.87232	perilipin 5 (PLIN5), mRNA.
ILMN_1711994	TCIRG1	NM_006053.2	2.63661	1.724	T-cell, immune regulator 1, ATPase, H+ transporting, lysosomal V0 subunit A3 (TCIRG1), transcript variant 2, mRNA.
ILMN_2340259	PDE4B	NM_002600.3	2.64099	2.44172	phosphodiesterase 4B, cAMP-specific (phosphodiesterase E4 dunce homolog, Drosophila) (PDE4B), transcript variant a, mRNA.
ILMN_1654612	ZNF589	NM_016089.1	2.64244	1.45993	zinc finger protein 589 (ZNF589), mRNA.
ILMN_1753805	PRKD2	NM_016457.3	2.64757	2.12344	protein kinase D2 (PRKD2), mRNA.
ILMN_1673933	LOC440341	XM_932044.1	2.65171	1.73752	PREDICTED: similar to nuclear pore complex interacting protein, transcript variant 4 (LOC440341), mRNA.
ILMN_1769390	ABHD15	NM_198147.1	2.66038	1.9247	abhydrolase domain containing 15 (ABHD15), mRNA.
ILMN_2335072	TAF1C	NM_139353.1	2.66724	1.67924	TATA box binding protein (TBP)-associated factor, RNA polymerase I, C, 110kDa (TAF1C), transcript variant 2, mRNA.
ILMN_2078724	C14orf153	NM_032374.2	2.67921	2.28825	chromosome 14 open reading frame 153 (C14orf153), mRNA.
ILMN_3308961	MIR1974	NR_031738.1	2.68157	2.31134	microRNA 1974 (MIR1974), microRNA.
ILMN_1761540	SEMA3F	NM_004186.2	2.68332	1.59439	sema domain, immunoglobulin domain (Ig), short basic domain, secreted, (semaphorin) 3F (SEMA3F), mRNA.
ILMN_3294642	LOC392787	XR_017429.1	2.68973	1.68874	PREDICTED: misc_RNA (LOC392787), miscRNA.
ILMN_2209578	CTGLF3	NM_001077665.1	2.69074	2.49113	centaurin, gamma-like family, member 3 (CTGLF3), mRNA.
ILMN_1808713	HSD17B2	NM_002153.1	2.69268	2.17249	hydroxysteroid (17-beta) dehydrogenase 2 (HSD17B2), mRNA.
ILMN_3255792	LOC100128505	XM_001723239.1	2.69286	2.43034	PREDICTED: similar to hCG2021201 (LOC100128505), mRNA.
ILMN_1803779	AP2A2	NM_012305.2	2.70668	1.48509	adaptor-related protein complex 2, alpha 2 subunit (AP2A2), mRNA.
ILMN_1685156	ADCY6	NM_015270.2	2.71151	2.17315	adenylate cyclase 6 (ADCY6), transcript variant 2, mRNA.
ILMN_2385178	MIB2	NM_080875.1	2.71187	1.1827	mindbomb homolog 2 (Drosophila) (MIB2), mRNA.
ILMN_1775734	SH2D3C	NM_170600.1	2.71411	2.14408	SH2 domain containing 3C (SH2D3C), transcript variant 2, mRNA.
ILMN_1691418	CDRT4	NM_173622.2	2.72703	2.66156	CMT1A duplicated region transcript 4 (CDRT4), mRNA.
ILMN_1719972	PLXNA3	NM_017514.2	2.73522	1.55599	plexin A3 (PLXNA3), mRNA.
ILMN_1764573	XIST	NR_001564.1	2.74014	2.62051	X (inactive)-specific transcript (non-protein coding) (XIST), non-coding RNA.
ILMN_1764891	ZNF384	NM_133476.2	2.74631	1.70706	zinc finger protein 384 (ZNF384), transcript variant 2, mRNA.
ILMN_3241626	QRFPR	NM_198179.2	2.74988	2.30213	pyroglutamylated RFamide peptide receptor (QRFPR), mRNA.
ILMN_1670028	LPIN2	NM_014646.2	2.75072	2.25506	lipin 2 (LPIN2), mRNA.
ILMN_2061185	SH2B1	NM_015503.1	2.76573	1.09488	SH2B adaptor protein 1 (SH2B1), mRNA.
ILMN_1774739	MMP14	NM_004995.2	2.76857	1.62689	matrix metallopeptidase 14 (membrane-inserted) (MMP14), mRNA.
ILMN_2334243	CREB1	NM_004379.2	2.76874	2.40574	cAMP responsive element binding protein 1 (CREB1), transcript variant A, mRNA.
ILMN_1806010	CUL9	NM_015089.2	2.77253	1.83872	cullin 9 (CUL9), mRNA.
ILMN_1674560	GBA2	NM_020944.2	2.77411	2.02543	glucosidase, beta (bile acid) 2 (GBA2), mRNA.
ILMN_1807283	NDST1	NM_001543.3	2.77662	2.08852	N-deacetylase/N-sulfotransferase (heparan glucosaminyl) 1 (NDST1), mRNA.
ILMN_2277419	SLC38A10	NM_001037984.1	2.79568	1.33869	solute carrier family 38, member 10 (SLC38A10), transcript variant 1, mRNA.
ILMN_3224856	LOC729660	XR_039044.1	2.79598	2.18814	PREDICTED: misc_RNA (LOC729660), miscRNA.
ILMN_3244110	FAM156B	NM_001099684.1	2.79847	1.86645	family with sequence similarity 156, member B (FAM156B), mRNA.
ILMN_1769787	SELO	NM_031454.1	2.80161	1.76289	selenoprotein O (SELO), mRNA.
ILMN_1809173	LOC729021	NM_198284.1	2.80264	1.43938	PREDICTED: hypothetical protein LOC729021 (LOC729021), mRNA.
ILMN_1705447	AFG3L1	NM_001031805.1	2.80945	1.9687	AFG3 ATPase family gene 3-like 1 (yeast) (AFG3L1), transcript variant 2, mRNA.
ILMN_1658160	FAM156A	NM_014138.3	2.82878	1.71235	family with sequence similarity 156, member A (FAM156A), mRNA.
ILMN_1699121	TMEM16B	NM_020373.1	2.83504	2.81753	transmembrane protein 16B (TMEM16B), mRNA.
ILMN_1733157	THSD1	NM_018676.2	2.83767	2.99958	thrombospondin, type I, domain containing 1 (THSD1), transcript variant 1, mRNA.
ILMN_1768311	LOC728888	XM_930046.1	2.83814	1.87033	PREDICTED: similar to Protein KIAA0220 (LOC728888), mRNA.
ILMN_1722492	DUSP19	NM_080876.2	2.84414	2.30134	dual specificity phosphatase 19 (DUSP19), mRNA.
ILMN_3245600	LRRC37B2	NR_015341.1	2.84493	2.5625	leucine rich repeat containing 37, member B2 (LRRC37B2), non-coding RNA.
ILMN_3264112	LOC100129362	XM_001721430.1	2.84534	2.37784	PREDICTED: hypothetical protein LOC100129362 (LOC100129362), mRNA.
ILMN_1677487	ANKZF1	NM_018089.1	2.84549	1.6942	ankyrin repeat and zinc finger domain containing 1 (ANKZF1), transcript variant 2, mRNA.
ILMN_1805395	LTBP3	NM_021070.2	2.84952	1.47709	latent transforming growth factor beta binding protein 3 (LTBP3), mRNA.
ILMN_2371055	EFNA1	NM_004428.2	2.85172	3.74231	ephrin-A1 (EFNA1), transcript variant 1, mRNA.
ILMN_1725271	GPR3	NM_005281.2	2.85549	1.41541	G protein-coupled receptor 3 (GPR3), mRNA.
ILMN_2119692	CSAD	NM_015989.3	2.88171	2.19745	cysteine sulfinic acid decarboxylase (CSAD), mRNA.
ILMN_3232828	LOC728620	XR_037241.1	2.88707	1.93949	PREDICTED: misc_RNA (LOC728620), miscRNA.
ILMN_1654318	PTPN23	NM_015466.1	2.88955	1.33063	protein tyrosine phosphatase, non-receptor type 23 (PTPN23), mRNA.
ILMN_1711157	NOTCH4	NM_004557.3	2.89145	2.19521	Notch homolog 4 (Drosophila) (NOTCH4), mRNA.
ILMN_1805668	ZNF486	XM_371152.2	2.89845	2.56965	PREDICTED: zinc finger protein 486 (ZNF486), mRNA.
ILMN_2188862	GDF15	NM_004864.1	2.91162	1.7942	growth differentiation factor 15 (GDF15), mRNA.
ILMN_1697629	PLA2G4B	NM_005090.1	2.92806	2.00679	phospholipase A2, group IVB (cytosolic) (PLA2G4B), mRNA.
ILMN_2265995	NBPF3	NM_032264.2	2.92813	1.9543	neuroblastoma breakpoint family, member 3 (NBPF3), mRNA.
ILMN_1709227	CCDC84	NM_198489.1	2.92927	1.46632	coiled-coil domain containing 84 (CCDC84), mRNA.
ILMN_2183687	LIME1	NM_017806.1	2.93039	2.14059	Lck interacting transmembrane adaptor 1 (LIME1), mRNA.
ILMN_1763310	LOC654260	XM_942439.1	2.9309	1.65369	PREDICTED: similar to beta-tubulin cofactor D isoform 1 (LOC654260), mRNA.
ILMN_1796639	UBQLN3	NM_017481.2	2.9326	1.68099	ubiquilin 3 (UBQLN3), mRNA.
ILMN_1809750	TDRD1	NM_198795.1	2.9417	1.95817	tudor domain containing 1 (TDRD1), mRNA.
ILMN_3242883	AGAP8	NM_001077686.1	2.95033	2.31003	ArfGAP with GTPase domain, ankyrin repeat and PH domain 8 (AGAP8), mRNA.
ILMN_3300797	LOC729090	XR_015449.2	2.96632	2.56309	PREDICTED: similar to Eukaryotic translation elongation factor 1 alpha 1 (LOC729090), mRNA.
ILMN_1703041	IDUA	NM_000203.2	2.96799	1.62295	iduronidase, alpha-L- (IDUA), mRNA.
ILMN_1703688	RASA2	NM_006506.2	2.96866	1.78778	RAS p21 protein activator 2 (RASA2), mRNA.
ILMN_1673409	MGC16121	XM_927600.1	2.97345	2.89748	PREDICTED: hypothetical protein MGC16121 (MGC16121), mRNA.
ILMN_3307877	C21orf58	NM_058180.3	2.97507	2.48524	chromosome 21 open reading frame 58 (C21orf58), mRNA.
ILMN_1801040	SPN	NM_001030288.1	2.98259	2.37012	sialophorin (SPN), transcript variant 1, mRNA.
ILMN_2081465	APLP2	NM_001642.1	2.98416	2.31376	amyloid beta (A4) precursor-like protein 2 (APLP2), mRNA.
ILMN_1785528	FAM39DP	NM_199163.2	2.98522	1.80353	family with sequence similarity 39, member D pseudogene (FAM39DP) on chromosome 15.
ILMN_1688160	WDR27	NM_182552.2	2.98748	2.05962	WD repeat domain 27 (WDR27), mRNA.
ILMN_1793386	MED12	NM_005120.1	2.99197	1.83564	mediator of RNA polymerase II transcription, subunit 12 homolog (yeast) (MED12), mRNA.
ILMN_1732151	COL6A1	NM_001848.1	3.00737	2.22686	collagen, type VI, alpha 1 (COL6A1), mRNA.
ILMN_3188106	CYTH2	NM_017457.4	3.01266	2.23801	cytohesin 2 (CYTH2), transcript variant 1, mRNA.
ILMN_2078389	SLC4A2	NM_003040.2	3.02395	1.40218	solute carrier family 4, anion exchanger, member 2 (erythrocyte membrane protein band 3-like 1) (SLC4A2), mRNA.
ILMN_1752968	LAMB2	NM_002292.2	3.04234	1.80759	laminin, beta 2 (laminin S) (LAMB2), mRNA.
ILMN_2230162	FLJ44124	NM_001039755.1	3.04495	2.73402	hypothetical protein LOC641737 (FLJ44124), mRNA.
ILMN_1720158	ETS2	NM_005239.4	3.05456	2.4567	v-ets erythroblastosis virus E26 oncogene homolog 2 (avian) (ETS2), mRNA.
ILMN_3245458	SNORA61	NR_002987.1	3.064	2.32636	small nucleolar RNA, H/ACA box 61 (SNORA61), small nucleolar RNA.
ILMN_2110751	CHRNA5	NM_000745.2	3.07314	2.64967	cholinergic receptor, nicotinic, alpha 5 (CHRNA5), mRNA.
ILMN_3225673	LOC730060	XM_001126170.1	3.09059	2.59267	PREDICTED: hypothetical LOC730060 (LOC730060), mRNA.
ILMN_3244029	ANKRD52	NM_173595.3	3.09713	1.6913	ankyrin repeat domain 52 (ANKRD52), mRNA.
ILMN_2390946	SCARF1	NM_145350.1	3.09788	2.09219	scavenger receptor class F, member 1 (SCARF1), transcript variant 3, mRNA.
ILMN_2111739	MAN2C1	NM_006715.2	3.10035	1.94133	mannosidase, alpha, class 2C, member 1 (MAN2C1), mRNA.
ILMN_1654060	MKNK2	NM_199054.1	3.12088	1.64334	MAP kinase interacting serine/threonine kinase 2 (MKNK2), transcript variant 2, mRNA.
ILMN_1754757	SCNN1D	NM_002978.2	3.12695	3.28208	sodium channel, nonvoltage-gated 1, delta (SCNN1D), transcript variant 2, mRNA.
ILMN_1717639	SIK1	NM_173354.2	3.14803	2.34946	salt-inducible kinase 1 (SIK1), mRNA.
ILMN_1805693	GMIP	NM_016573.1	3.15112	1.54644	GEM interacting protein (GMIP), mRNA.
ILMN_1720941	EVC	NM_014556.2	3.15377	2.27906	Ellis van Creveld syndrome (EVC), transcript variant 1, mRNA.
ILMN_1721636	TSC22D4	NM_030935.3	3.1565	2.06686	TSC22 domain family, member 4 (TSC22D4), mRNA.
ILMN_2106658	BLZF1	NM_003666.2	3.15917	2.66764	basic leucine zipper nuclear factor 1 (BLZF1), mRNA.
ILMN_1751958	NSUN5	NM_148956.1	3.18312	2.02377	NOL1/NOP2/Sun domain family, member 5 (NSUN5), transcript variant 1, mRNA.
ILMN_1757085	NUMA1	NM_006185.2	3.18499	1.98169	nuclear mitotic apparatus protein 1 (NUMA1), mRNA.
ILMN_1714181	MEGF8	NM_178121.2	3.20161	2.14417	multiple EGF-like-domains 8 (MEGF8), mRNA.
ILMN_3298410	LOC729120	XM_001133026.1	3.2088	2.02018	PREDICTED: hypothetical LOC729120 (LOC729120), mRNA.
ILMN_1757532	SNPH	NM_014723.2	3.21173	1.73497	syntaphilin (SNPH), mRNA.
ILMN_3251605	KLHL28	NM_017658.3	3.21213	2.27688	kelch-like 28 (Drosophila) (KLHL28), mRNA.
ILMN_2130078	CDKN2AIPNL	NM_080656.1	3.21407	2.15414	CDKN2A interacting protein N-terminal like (CDKN2AIPNL), mRNA.
ILMN_2228196	C6orf170	NM_152730.4	3.21498	2.07409	chromosome 6 open reading frame 170 (C6orf170), mRNA.
ILMN_1681882	CETP	NM_000078.1	3.23412	2.37375	cholesteryl ester transfer protein, plasma (CETP), mRNA.
ILMN_2059211	KIAA0195	NM_014738.2	3.23927	1.37785	KIAA0195 (KIAA0195), mRNA.
ILMN_1788315	SIN3B	NM_015260.1	3.23939	1.97836	SIN3 homolog B, transcription regulator (yeast) (SIN3B), mRNA.
ILMN_1746362	LOC440895	XM_290985.6	3.2525	3.11987	PREDICTED: similar to LIM and senescent cell antigen-like domains 1, transcript variant 1 (LOC440895), mRNA.
ILMN_1712291	MICALL2	NM_182924.1	3.25419	2.2573	MICAL-like 2 (MICALL2), transcript variant 1, mRNA.
ILMN_1760556	C1orf63	NM_207035.1	3.27463	3.4561	chromosome 1 open reading frame 63 (C1orf63), transcript variant 1, mRNA.
ILMN_1694327	LOC285176	XM_937850.1	3.28356	2.69185	PREDICTED: similar to ribosomal protein L10 (LOC285176), mRNA.
ILMN_1772239	LOC400406	NM_014272.2	3.28388	1.6831	PREDICTED: similar to ADAM metallopeptidase with thrombospondin type 1 motif, 7 preproprotein (LOC400406), mRNA.
ILMN_2049364	FAM119A	NM_145280.3	3.30764	2.17219	family with sequence similarity 119, member A (FAM119A), mRNA.
ILMN_2188119	ARL16	NM_001040025.1	3.31384	2.59449	ADP-ribosylation factor-like 16 (ARL16), mRNA.
ILMN_2070052	LOC613037	NR_002555.2	3.31487	2.3497	nuclear pore complex interacting protein pseudogene (LOC613037), non-coding RNA.
ILMN_1655987	STAB1	NM_015136.2	3.32895	1.73454	stabilin 1 (STAB1), mRNA.
ILMN_1787548	HSPG2	NM_005529.3	3.33263	2.37253	heparan sulfate proteoglycan 2 (HSPG2), mRNA.
ILMN_2227495	ZNF549	NM_153263.1	3.34294	2.63684	zinc finger protein 549 (ZNF549), mRNA.
ILMN_1682038	SNORA25	NM_024116.1	3.36008	2.97533	small nucleolar RNA, H/ACA box 25 (SNORA25), small nucleolar RNA.
ILMN_1655563	KIAA0427	NM_014772.1	3.36037	1.67138	KIAA0427 (KIAA0427), mRNA.
ILMN_1798308	AHSA2	NM_152392.1	3.36483	2.81355	AHA1, activator of heat shock 90kDa protein ATPase homolog 2 (yeast) (AHSA2), mRNA.
ILMN_1701558	MAP1A	NM_002373.4	3.36714	1.99109	microtubule-associated protein 1A (MAP1A), mRNA.
ILMN_1673649	HYOU1	NM_006389.2	3.37015	1.77414	hypoxia up-regulated 1 (HYOU1), mRNA.
ILMN_1763605	DIDO1	NM_080797.2	3.37095	2.58329	death inducer-obliterator 1 (DIDO1), transcript variant 3, mRNA.
ILMN_2262275	TRIM13	NM_001007278.1	3.3986	2.58982	tripartite motif-containing 13 (TRIM13), transcript variant 4, mRNA.
ILMN_1656868	LOC23117	XM_933731.1	3.43167	2.60713	PREDICTED: KIAA0220-like protein, transcript variant 16 (LOC23117), mRNA.
ILMN_1785405	SLC17A9	NM_022082.2	3.45994	1.60474	solute carrier family 17, member 9 (SLC17A9), mRNA.
ILMN_3294106	LOC100190938	NR_024462.1	3.47398	2.54908	hypothetical LOC100190938 (LOC100190938), transcript variant 2, non-coding RNA.
ILMN_3304111	LOC729978	XM_001723016.1	3.48295	2.665	PREDICTED: similar to LOC339047 protein, transcript variant 2 (LOC729978), mRNA.
ILMN_2160160	SNORD36C	NR_000016.1	3.49653	3.93894	small nucleolar RNA, C/D box 36C (SNORD36C), small nucleolar RNA.
ILMN_2134381	C14orf85	NR_002808.1	3.52893	2.54026	chromosome 14 open reading frame 85 (C14orf85), non-coding RNA.
ILMN_3244516	C12orf51	NM_001109662.1	3.53253	2.66223	chromosome 12 open reading frame 51 (C12orf51), mRNA.
ILMN_1674795	FLJ33996	XR_000901.1	3.5449	2.5783	PREDICTED: hypothetical protein FLJ33996 (FLJ33996), misc RNA.
ILMN_1687533	SEMA4D	NM_006378.2	3.58567	2.05645	sema domain, immunoglobulin domain (Ig), transmembrane domain (TM) and short cytoplasmic domain, (semaphorin) 4D (SEMA4D), mRNA.
ILMN_2330994	NKTR	NM_001012651.1	3.58657	2.57769	natural killer-tumor recognition sequence (NKTR), transcript variant 2, mRNA.
ILMN_2091707	LOC123688	NM_001013619.1	3.59653	2.5959	similar to RIKEN cDNA C630028N24 gene (LOC123688), mRNA.
ILMN_1748374	LOC400304	XM_375152.3	3.59973	4.54813	PREDICTED: similar to Golgi autoantigen, golgin subfamily A member 2 (Golgi matrix protein GM130), transcript variant 1 (LOC400304), mRNA.
ILMN_1800512	HMOX1	NM_002133.1	3.61573	1.00673	heme oxygenase (decycling) 1 (HMOX1), mRNA.
ILMN_1666536	VSIG2	NM_014312.3	3.64217	2.11	V-set and immunoglobulin domain containing 2 (VSIG2), mRNA.
ILMN_3180420	LOC100129269	XM_001719843.1	3.66434	2.76746	PREDICTED: hypothetical protein LOC100129269 (LOC100129269), mRNA.
ILMN_1758229	QSOX1	NM_002826.4	3.67768	1.68908	quiescin Q6 sulfhydryl oxidase 1 (QSOX1), transcript variant 1, mRNA.
ILMN_2246548	GSTTP2	NR_003082.1	3.72156	2.38754	glutathione S-transferase theta pseudogene 2 (GSTTP2), non-coding RNA. XM_941198 XM_945014 XM_945016
ILMN_1912662		Hs.163752	3.72361	2.6051	zr87e09.r1 NCI_CGAP_GCB1 cDNA clone IMAGE:682696 5, mRNA sequence
ILMN_1765801	GAA	NM_000152.2	3.73634	2.00144	glucosidase, alpha; acid (GAA), transcript variant 1, mRNA.
ILMN_2394132	PRO1853	NM_144736.3	3.74193	3.11551	hypothetical protein PRO1853 (PRO1853), transcript variant 1, mRNA.
ILMN_1710284	HES1	NM_005524.2	3.76912	4.20307	hairy and enhancer of split 1, (Drosophila) (HES1), mRNA.
ILMN_2208802	NPIP	NM_006985.1	3.77536	1.99884	nuclear pore complex interacting protein (NPIP), mRNA.
ILMN_2103547	GOLGA8B	NM_001023567.2	3.78428	3.25524	golgi autoantigen, golgin subfamily a, 8B (GOLGA8B), mRNA.
ILMN_2053538	RHBDL2	NM_017821.3	3.78451	2.71474	rhomboid, veinlet-like 2 (Drosophila) (RHBDL2), mRNA.
ILMN_3243664	LOC440353	NR_002603.1	3.79694	2.58927	nuclear pore complex interacting protein pseudogene (LOC440353), non-coding RNA.
ILMN_1714352	DMWD	NM_004943.1	3.80825	1.90209	dystrophia myotonica, WD repeat containing (DMWD), mRNA.
ILMN_1765109	TNFRSF25	NM_148973.1	3.81407	2.47885	tumor necrosis factor receptor superfamily, member 25 (TNFRSF25), transcript variant 10, mRNA.
ILMN_3234089	N4BP2L2	NM_033111.3	3.83441	3.3349	NEDD4 binding protein 2-like 2 (N4BP2L2), transcript variant 1, mRNA.
ILMN_3223500	LOC728903	XM_001128866.2	3.83734	3.08362	PREDICTED: hypothetical LOC728903, transcript variant 1 (LOC728903), mRNA.
ILMN_1815148	MAN2A2	NM_006122.2	3.84781	1.72534	mannosidase, alpha, class 2A, member 2 (MAN2A2), mRNA.
ILMN_1744268	PLEC1	NM_201384.1	3.85187	2.48114	plectin 1, intermediate filament binding protein 500kDa (PLEC1), transcript variant 1, mRNA.
ILMN_2328986	SREBF1	NM_004176.3	3.8559	2.1949	sterol regulatory element binding transcription factor 1 (SREBF1), transcript variant 2, mRNA.
ILMN_3206804	LOC255167	NR_024424.1	3.8602	2.70286	hypothetical LOC255167 (LOC255167), non-coding RNA.
ILMN_1666206	GSDMB	NM_018530.1	3.86386	2.8317	gasdermin B (GSDMB), transcript variant 1, mRNA.
ILMN_1777487	ZNF839	NM_018335.2	3.86768	1.89605	zinc finger protein 839 (ZNF839), mRNA.
ILMN_1738825	HIC1	NM_006497.2	3.86805	3.4332	hypermethylated in cancer 1 (HIC1), transcript variant 2, mRNA.
ILMN_3240226	LOC791120	NR_015357.1	3.88656	3.30871	hypothetical LOC791120 (LOC791120), non-coding RNA.
ILMN_1658261	MAPKBP1	NM_014994.1	3.89442	1.79867	mitogen-activated protein kinase binding protein 1 (MAPKBP1), mRNA.
ILMN_1684922	LOC644322	XM_933391.1	3.92105	3.27235	PREDICTED: similar to Ribosome biogenesis protein BMS1 homolog, transcript variant 2 (LOC644322), mRNA.
ILMN_1731922	LOC644931	XM_932522.1	3.9224	1.70546	PREDICTED: hypothetical LOC644931 (LOC644931), mRNA.
ILMN_3249286	SNORD12C	NR_002433.1	3.93558	3.40091	small nucleolar RNA, C/D box 12C (SNORD12C), small nucleolar RNA.
ILMN_1682818	TTLL3	NM_015644.2	3.95139	2.15431	tubulin tyrosine ligase-like family, member 3 (TTLL3), transcript variant 2, mRNA.
ILMN_3237656	LOC730313	XM_001720253.1	4.01972	2.71003	PREDICTED: hypothetical LOC730313 (LOC730313), mRNA.
ILMN_3246766	LOC100132247	NM_001135865.1	4.02554	2.47331	similar to Uncharacterized protein KIAA0220 (LOC100132247), mRNA.
ILMN_2407851	IL17RD	NM_001080973.1	4.03893	3.46947	interleukin 17 receptor D (IL17RD), transcript variant 1, mRNA.
ILMN_1803018	KIFC2	NM_145754.2	4.0545	1.94315	kinesin family member C2 (KIFC2), mRNA.
ILMN_3244987	KIAA0895L	NM_001040715.1	4.07405	2.24157	KIAA0895-like (KIAA0895L), mRNA. XM_933435 XM_933438 XM_933442 XM_933445 XM_933447 XM_941971 XM_945589 XM_945591 XM_945592 XM_945593 XM_945594 XM_945596 XM_945598 XM_945599 XM_945600
ILMN_1794707	ATHL1	NM_025092.1	4.0804	1.85291	ATH1, acid trehalase-like 1 (yeast) (ATHL1), mRNA.
ILMN_1701247	LOC132241	XM_379215.2	4.12124	3.31842	PREDICTED: hypothetical protein LOC132241, transcript variant 1 (LOC132241), mRNA.
ILMN_2352245	RASSF6	NM_177532.3	4.19374	2.10465	Ras association (RalGDS/AF-6) domain family member 6 (RASSF6), transcript variant 1, mRNA.
ILMN_3239435	HTT	NM_002111.6	4.21215	2.81434	huntingtin (HTT), mRNA.
ILMN_2415979	KIAA1751	NM_001080484.1	4.21866	3.32862	KIAA1751 (KIAA1751), mRNA.
ILMN_1728180	CROP	NM_016424.3	4.28252	4.85764	cisplatin resistance-associated overexpressed protein (CROP), transcript variant 1, mRNA.
ILMN_3239135	LOC100132391	XM_001716455.1	4.32261	2.51251	PREDICTED: hypothetical protein LOC100132391 (LOC100132391), mRNA.
ILMN_1657348	LOC650909	XM_935208.1	4.3913	2.92445	PREDICTED: similar to activating signal cointegrator 1 complex subunit 3-like 1 (LOC650909), mRNA.
ILMN_3233205	SNHG7	NR_003672.2	4.41393	2.15732	small nucleolar RNA host gene 7 (non-protein coding) (SNHG7), transcript variant 1, non-coding RNA.
ILMN_3186390	LOC100128510	XM_001715759.1	4.41521	4.05291	PREDICTED: hypothetical protein LOC100128510 (LOC100128510), mRNA.
ILMN_1691846	G0S2	NM_015714.2	4.53916	3.31677	G0/G1switch 2 (G0S2), mRNA.
ILMN_3246538	LOC100133866	XM_001719715.1	4.66333	2.94505	PREDICTED: similar to phosphodiesterase 4D interacting protein (myomegalin) (LOC100133866), mRNA.
ILMN_3237177	FAM175A	NM_139076.2	4.70234	3.68824	family with sequence similarity 175, member A (FAM175A), mRNA.
ILMN_3248703	SNORD99	NR_003077.1	4.75059	3.57764	small nucleolar RNA, C/D box 99 (SNORD99), small nucleolar RNA.
ILMN_1682399	CLOCK	NM_004898.2	4.7742	5.99037	clock homolog (mouse) (CLOCK), mRNA.
ILMN_1768754	PILRB	NM_175047.2	4.83447	2.76255	paired immunoglobin-like type 2 receptor beta (PILRB), transcript variant 1, mRNA.
ILMN_2147105	LOC440348	NM_001018059.2	4.90056	3.10502	similar to nuclear pore complex interacting protein (LOC440348), mRNA.
ILMN_1800750	ZNF692	NM_017865.2	4.99772	3.36529	zinc finger protein 692 (ZNF692), transcript variant 2, mRNA.
ILMN_1727165	LOC644852	XM_934218.1	5.04402	3.70833	PREDICTED: hypothetical protein LOC644852, transcript variant 2 (LOC644852), mRNA.
ILMN_1677691	LOC648852	XM_940430.1	5.04927	3.2804	PREDICTED: hypothetical protein LOC648852 (LOC648852), mRNA.
ILMN_1688070	NSUN5C	NM_149379.1	5.15345	2.73694	NOL1/NOP2/Sun domain family, member 5C (NSUN5C), transcript variant 4, mRNA.
ILMN_1763887	SFI1	NM_014775.2	5.17627	1.29852	Sfi1 homolog, spindle assembly associated (yeast) (SFI1), transcript variant 1, mRNA.
ILMN_1805863	WDR81	NM_152348.1	5.24475	2.28584	WD repeat domain 81 (WDR81), mRNA.
ILMN_2106380	TNFSF15	NM_005118.2	5.27274	3.19837	tumor necrosis factor (ligand) superfamily, member 15 (TNFSF15), mRNA.
ILMN_3248324	MGC16384	XM_001726755.1	5.34221	4.31378	PREDICTED: hypothetical protein MGC16384 (MGC16384), mRNA.
ILMN_3210914	LOC344887	XR_038616.1	5.44367	3.61282	PREDICTED: misc_RNA (LOC344887), miscRNA.
ILMN_2082893	LOC440157	NM_001013701.1	5.61504	5.46684	hypothetical gene supported by AK096951; BC066547 (LOC440157), mRNA.
ILMN_2215211	ZNF514	NM_032788.1	5.61521	3.97103	zinc finger protein 514 (ZNF514), mRNA.
ILMN_2152257	SSTR2	NM_001050.2	5.65228	3.44787	somatostatin receptor 2 (SSTR2), mRNA.
ILMN_3233239	LOC731789	XM_001722670.1	6.04883	4.43884	PREDICTED: similar to amyloid beta (A4) precursor protein-binding, family B, member 1 interacting protein (LOC731789), mRNA.
ILMN_1665331	AMT	NM_000481.2	6.28287	5.72973	aminomethyltransferase (AMT), mRNA.
ILMN_2096970	MYO3B	NM_138995.1	6.41066	3.55949	myosin IIIB (MYO3B), mRNA.
ILMN_2407811	NEURL4	NM_032442.2	6.41381	3.80961	neuralized homolog 4 (Drosophila) (NEURL4), transcript variant 1, mRNA.
ILMN_3246391	SNORD52	NR_002742.1	6.58337	3.08031	small nucleolar RNA, C/D box 52 (SNORD52), non-coding RNA.
ILMN_1716441	SNORD4A	NR_000010.1	6.65365	5.14738	small nucleolar RNA, C/D box 4A (SNORD4A), small nucleolar RNA.
ILMN_2352448	NSUN5B	NM_145645.2	7.07552	3.63429	NOP2/Sun domain family, member 5B (NSUN5B), transcript variant 2, mRNA.
ILMN_1671149	MEG3	XR_000943.1	7.34237	2.50623	maternally expressed 3 (non-protein coding) (MEG3), transcript variant 1, non-coding RNA. XR_001346-XR_001372
ILMN_1689007	SFRS14	NM_001017392.1	7.6019	3.6343	splicing factor, arginine/serine-rich 14 (SFRS14), transcript variant 1, mRNA.
ILMN_1790160	KIT	NM_000222.1	7.6257	8.48122	v-kit Hardy-Zuckerman 4 feline sarcoma viral oncogene homolog (KIT), transcript variant 2, mRNA.
ILMN_1815102	LCAT	NM_000229.1	7.97332	3.31248	lecithin-cholesterol acyltransferase (LCAT), mRNA.
ILMN_1807609	SPTBN5	NM_016642.1	8.14823	4.05543	spectrin, beta, non-erythrocytic 5 (SPTBN5), mRNA.
ILMN_1759411	C16orf79	NM_182563.2	8.33656	4.52809	chromosome 16 open reading frame 79 (C16orf79), mRNA.
ILMN_3304396	LOC730202	XR_041805.1	8.51213	6.88155	PREDICTED: hypothetical protein LOC730202 (LOC730202), miscRNA.
ILMN_1812297	CYP26B1	NM_019885.2	8.58676	10.0844	cytochrome P450, family 26, subfamily B, polypeptide 1 (CYP26B1), mRNA.
ILMN_2252186	CAPN10	NM_023083.2	8.8717	3.18426	calpain 10 (CAPN10), transcript variant 1, mRNA.
ILMN_2395375	GABBR1	NM_021905.1	9.18745	3.04193	gamma-aminobutyric acid (GABA) B receptor, 1 (GABBR1), transcript variant 4, mRNA.
ILMN_1680111	AHDC1	NM_001029882.1	9.34735	2.17583	AT hook, DNA binding motif, containing 1 (AHDC1), mRNA.
ILMN_1794638	VIP	NM_194435.1	9.81372	8.84531	vasoactive intestinal peptide (VIP), transcript variant 2, mRNA.
ILMN_1658579	CDK5RAP3	NM_176095.1	9.95503	6.29972	CDK5 regulatory subunit associated protein 3 (CDK5RAP3), transcript variant 1, mRNA.
ILMN_1781001	SOCS3	NM_003955.3	11.2376	5.00174	suppressor of cytokine signaling 3 (SOCS3), mRNA.
ILMN_3265237	FLJ44342	XR_040497.1	14.3389	11.9032	PREDICTED: hypothetical LOC645460 (FLJ44342), miscRNA.
ILMN_3282829	LOC727913	XM_001126136.2	48.3997	16.625	PREDICTED: similar to iduronate 2-sulfatase (Hunter syndrome) (LOC727913), mRNA.
ILMN_3303612	PABPC1L	XM_001722078.1	130.36	95.6244	PREDICTED: poly(A) binding protein, cytoplasmic 1-like (PABPC1L), mRNA.
ILMN_2324202	GABRE	NM_004961.3	229.983	178.9	gamma-aminobutyric acid (GABA) A receptor, epsilon (GABRE), mRNA.
