# Supplementary material for: Large Impact of Low Concentration Oxidized LDL on Angiogenic Potential of Human Endothelial Cells: A Microarray Study
Source: PLoS One. 2012 Oct 24;7(10):e47421. doi: 10.1371/journal.pone.0047421 (PMC3480370; doi:10.1371/journal.pone.0047421)
Supplement: Table S3 — List of LOX-1 antibody sensitive upregulated and downregulated genes (≥1.5-fold difference, p<0.05) that were defined as those that reversed to control values by more than ≥30%. (XLS) [file pone.0047421.s004.xls]

## Sheet: Table S3
List of genes restored more than 30% by LOX-1 antibody
	Fold-change in relation to control
ILMN_GENE	oxLDL 12 hrs	LOX-1 Ab + oxLDL
MX1	0.110301	0.369477
LOC644422	0.130648	0.383225
RCAN1	0.152372	0.269027
LOC653737	0.159671	0.370115
PTGS2	0.175228	0.127276
LOC441763	0.185311	0.246631
PPP1R3C	0.186153	0.374525
UACA	0.196538	0.566706
HEY1	0.21228	0.385218
HDLBP	0.21443	0.46932
FGFR3	0.215004	0.109528
C8ORF4	0.221037	0.319571
RCP9	0.221398	0.42015
TRUB1	0.226139	0.519996
KLF4	0.228416	0.443952
HMGCS1	0.235918	0.369963
MEF2A	0.238506	0.480433
TSC22D1	0.249396	0.383454
FLJ11235	0.273556	0.381558
LOC652773	0.281425	0.508011
LOC653156	0.28439	0.447617
RAP1GDS1	0.285976	0.462719
PCGF6	0.287648	0.804233
LOC728059	0.290387	0.76045
NCKAP1	0.290648	0.625159
ART4	0.292318	0.591416
SUB1	0.296014	0.467297
RAB12	0.29655	0.718021
PRKACB	0.298239	0.526174
INSIG1	0.303092	0.544955
LOC100129685	0.304063	0.482208
PRPF40A	0.30431	0.838285
SLC25A24	0.304804	0.454141
C3ORF23	0.310155	0.474308
TYW3	0.313134	0.728192
ERCC8	0.313396	0.536006
PDGFA	0.314084	0.430911
USP1	0.317863	0.717877
LSM8	0.31856	0.563495
EZH2	0.319235	0.486985
FLRT3	0.320236	0.441727
PKIA	0.320856	0.454371
LOC100129267	0.323284	0.547509
SLC40A1	0.323395	0.484593
LOC730996	0.324451	0.613447
CHN2	0.330458	0.593651
SCAMP1	0.331219	0.838941
CEP170	0.331577	0.547514
SPC25	0.331936	0.654015
LOC644330	0.33617	0.776133
PTHLH	0.336959	0.520641
EIF4G2	0.340595	0.732071
SDCBP	0.340735	0.779127
WDR43	0.340745	0.611712
SC4MOL	0.340801	0.557402
TPM3	0.34605	0.690401
RGPD8	0.34818	0.641654
TIMM23B	0.349601	0.691584
CNKSR3	0.35066	0.556145
ACAT2	0.351464	0.491921
MATR3	0.351585	0.895407
FUBP1	0.352782	0.650088
FYTTD1	0.353499	0.697497
GAR1	0.355566	0.596596
TMEM170A	0.356352	0.566649
MNS1	0.356798	0.48034
AMD1	0.357309	0.519331
BPNT1	0.357942	0.541415
DNAJB6	0.357995	0.575164
OSBPL8	0.359553	0.647221
RBM12	0.362528	0.564771
FAM177A1	0.362615	0.498607
SERPINB2	0.364454	0.497127
KLHL4	0.364486	0.597943
RFC3	0.365946	0.50222
LIPG	0.367249	0.670782
THOC4	0.367403	0.68101
LOC730004	0.368881	0.60591
BZW1	0.369406	0.639213
HNRNPA1	0.370658	0.727499
CCNC	0.373621	0.566049
LOC100131205	0.373844	0.686792
HOXA10	0.375433	0.598317
ARHGAP24	0.377197	0.530689
MAT2B	0.382079	0.676545
PRPF18	0.382244	0.654748
RRM2B	0.383114	0.673674
SBDSP	0.383212	0.684635
P2RY5	0.385229	0.598381
TMEM14B	0.386653	0.514449
FCF1	0.387999	0.97134
CCNYL1	0.390327	0.833008
MAP1B	0.391452	0.778699
PER2	0.391755	0.709027
RPS6KA3	0.393587	0.607301
LOC647104	0.395031	0.624851
TSEN15	0.397419	0.53185
FCRLB	0.398321	0.529511
NPW	0.398516	0.606552
LYSMD2	0.400251	0.636588
WWP2	0.403965	0.554976
IPO7	0.407159	0.73824
RAD21	0.408293	0.838916
GATC	0.41084	0.554155
LSM12	0.411087	0.741175
PTPN2	0.411918	0.690475
KIF5B	0.414545	0.639143
LOC653479	0.415325	0.574679
CDC42	0.417696	0.587913
TCEA1	0.41924	0.840295
CCT6A	0.419287	0.57657
SMC4	0.423496	0.723138
SNORD13	0.426692	0.602002
AUTS2	0.430255	0.992303
FNTA	0.432621	0.674769
SPG21	0.433017	0.774596
NIP7	0.435049	0.706919
HOXD1	0.436273	0.6238
LOC100133836	0.436895	0.670154
GRB2	0.43742	0.684029
SERTAD2	0.437957	0.578662
C8ORF40	0.438897	0.582042
TMEM167A	0.440249	0.573484
SNAP23	0.440262	0.71974
LOC137107	0.440479	0.711855
XRCC6BP1	0.441496	0.692621
RNF11	0.442817	0.69415
SUV420H1	0.445318	0.673539
MIER1	0.445692	0.711053
ZAK	0.446355	0.716404
NUDT9	0.446766	0.827556
C7ORF28A	0.448014	0.737885
TCTEX1D2	0.44858	0.661092
HHEX	0.449207	0.607168
VAMP7	0.454144	0.697513
G3BP1	0.456482	0.694303
USP38	0.457212	0.706657
CRIPT	0.457221	0.68479
SFXN1	0.457591	0.812389
SMARCE1	0.457933	0.606733
RAD51AP1	0.45817	0.816064
LOC100133888	0.459428	0.801797
MRPL50	0.460405	0.69753
RSL24D1	0.461554	0.690131
LOC649555	0.462785	0.634656
DPM1	0.463839	0.724691
ZFAND6	0.465145	0.685731
LOC642197	0.466005	0.744774
C21ORF34	0.466172	0.650679
LOC654350	0.468201	0.664836
BTG1	0.468225	0.614738
ZNF2	0.469163	0.739637
SRFBP1	0.469621	0.644535
ASB9	0.469824	0.698177
LOC100128007	0.470292	0.712398
RPL41	0.471565	0.77734
SEH1L	0.471788	0.624627
PRKAG2	0.473291	0.618417
HAT1	0.473362	0.639448
BIRC2	0.474972	0.835744
CBX5	0.47567	0.900684
BRWD1	0.476106	0.848451
CDC26	0.47647	0.792674
RALB	0.477242	1.01772
LOC729992	0.477596	0.759757
LOC731777	0.478076	0.983008
LOC642817	0.478326	1.01316
C10ORF78	0.482754	0.644997
BTBD7	0.483558	0.774268
DUT	0.48526	0.661455
RBMS1	0.486081	0.69174
FXR1	0.487618	0.783871
FAM105B	0.487795	0.740644
LOC100131905	0.488609	0.674935
LOC653506	0.488683	0.641732
ZNF800	0.490124	0.727873
CCDC28A	0.490192	0.699499
CHMP5	0.491533	0.84793
ZNF586	0.492523	0.665932
ADSS	0.492944	0.806661
SULT1B1	0.493287	0.720543
CALD1	0.493473	0.839624
BCLAF1	0.493956	0.815557
LOC647081	0.494896	0.704461
LOC652481	0.495147	0.823362
PPP2CA	0.49539	0.835709
TOB1	0.497553	0.651705
WWTR1	0.498167	0.650308
UBE2Q2	0.498828	0.741026
C14ORF147	0.498834	0.745152
CIDEA	0.499394	0.794472
FAM18B	0.500104	0.715282
MNAT1	0.503297	0.76513
LOC440055	0.504486	0.665257
LZIC	0.504915	0.688675
FBXO5	0.504925	0.83383
YWHAE	0.505082	0.70169
GIMAP4	0.505763	0.768427
FAM162A	0.506139	0.69439
TWSG1	0.506895	0.840287
MOBKL3	0.507256	0.688481
LOC441484	0.510738	0.716357
LOC389156	0.511609	0.707438
LDLR	0.514943	0.748804
HDDC2	0.515191	0.671855
DERA	0.515454	0.738962
SOX13	0.517392	0.701452
PIPSL	0.518918	0.730897
CDC40	0.519113	0.721922
LOC645385	0.520035	0.799865
DNAJB4	0.520688	0.723246
DSTN	0.522593	0.913362
INTS6	0.522819	0.679616
NOLA1	0.523843	0.813227
HMGB1	0.524016	0.756272
RAB2B	0.525205	0.872537
MTPN	0.526057	0.780148
EBAG9	0.526447	0.76128
HIRIP3	0.527895	0.761151
LOC729608	0.527917	0.696246
GPSM2	0.527992	0.737709
RIOK3	0.528831	0.874657
SFRS6	0.530641	0.75376
HADH	0.531091	0.747057
UBA52	0.533507	0.787235
HIST1H1C	0.533609	0.704958
LOC729816	0.533995	0.722351
EXOSC9	0.534337	0.705942
C1ORF212	0.535529	0.748512
USP48	0.53566	0.743918
RPL21	0.535865	0.699479
SDCCAG10	0.537884	0.792826
YME1L1	0.538619	0.871777
LOC653079	0.540404	0.705709
RIOK1	0.540869	0.742099
TRIM5	0.542084	0.949319
UBE2F	0.542498	0.79468
IMPA1	0.54396	0.757451
CKAP2L	0.545277	0.768108
CISD1	0.546579	0.711668
TERF1	0.547724	0.734449
TCEAL8	0.548008	0.798274
CNIH	0.548987	0.75078
LOC100128771	0.549154	0.865394
C11ORF58	0.556403	0.828954
HNRPLL	0.55844	0.789396
CRBN	0.558666	0.750689
PPIL3	0.558668	0.816141
SPCS3	0.559015	0.919341
MRPL32	0.562321	0.871549
GTF2E2	0.563362	0.78166
PIK3R1	0.565309	0.753831
UBE2D2	0.565485	0.825151
NUSAP1	0.565974	0.784719
AK1	0.566103	0.770981
PHF5A	0.566712	0.806923
C9ORF78	0.566992	0.802636
MSL3	0.56712	0.814331
RRP15	0.567794	0.740786
40792	0.570554	0.748069
LOC653226	0.571472	0.74501
EIF2A	0.573915	0.833169
GMPS	0.57405	0.945762
RAB1A	0.575224	1.08137
SNX2	0.577128	0.752693
KRCC1	0.577369	0.850784
RRAS2	0.5783	0.752882
CDCA7L	0.582815	0.863851
LRRC42	0.583217	0.758492
NIT2	0.58399	0.781304
PBX3	0.588424	0.799443
POLE3	0.589067	0.956419
ELF1	0.590759	0.767942
JAZF1	0.594014	0.781685
FABP5L2	0.595752	0.807751
TMEM14C	0.597047	0.83878
DACH1	0.597131	0.890471
TFDP1	0.599667	0.814653
LOC652864	0.600432	0.869589
LOC643336	0.600659	0.78763
RFTN1	0.600844	0.794372
SFRS10	0.602404	0.947833
ATP5L	0.60266	0.816887
RBBP9	0.605771	0.8192
PKIG	0.606636	0.793744
FAM3C	0.607833	0.80839
OSTC	0.608528	0.820374
DYRK1A	0.609336	0.795627
ZRANB2	0.613929	1.02594
TBCA	0.618497	0.841375
FAM53C	0.619	1.01928
LOC100131737	0.61963	0.931615
BMI1	0.623946	0.816121
PNPO	0.629532	0.8692
CASP2	0.629853	1.00157
ZMYM6	0.630613	0.928161
NUDT1	0.632853	0.853668
FAM136A	0.63461	0.883992
C12ORF47	0.635168	0.829475
SYF2	0.636166	0.894669
FRMD8	0.639845	0.858899
FTHL12	1.54867	0.849122
PVRL2	1.5576	1.13794
ITFG3	1.60227	1.2324
ILVBL	1.61807	1.18903
SNRNP70	1.63952	1.15947
SEC24C	1.64797	1.23181
GOLGA3	1.64879	1.19669
RPS6KA4	1.65201	1.24866
PDIA5	1.66487	1.20851
PLEKHB2	1.6711	1.14173
ECE1	1.67295	1.20502
GNA11	1.67457	1.10992
ANGPT2	1.68069	1.19547
IPO4	1.68101	1.10366
FTHL8	1.69358	1.21377
PNPLA6	1.69397	1.20224
SCARB1	1.694	1.17399
MGAT1	1.69568	1.30381
FOXK1	1.69958	1.18386
TMEM8	1.70307	0.908144
ACTN4	1.70611	1.20301
TMUB2	1.70708	1.11414
PDPR	1.71579	1.23776
KIF1C	1.71847	1.01786
NISCH	1.72002	1.12721
IPO9	1.72035	1.1837
BCAR1	1.72278	1.20626
MGC52000	1.72286	1.10609
NRCAM	1.72575	1.28772
POFUT2	1.7268	0.997797
MBOAT7	1.72751	1.19222
DAG1	1.73511	1.32244
GCLM	1.73799	1.14074
ATP1A1	1.7398	1.33164
TCF3	1.74256	1.15074
JUP	1.74825	1.32049
TACC3	1.75435	1.10871
LTBP4	1.75579	1.04968
SMTN	1.75945	1.19487
RFNG	1.76201	1.14416
MBTPS1	1.76307	1.31483
TMEM39B	1.76596	1.28498
TBC1D9B	1.76793	1.28818
NCOR2	1.77733	1.35488
DGKQ	1.77881	1.18098
CD276	1.77978	1.13676
POLR3A	1.78154	1.22751
PKN1	1.78993	1.14337
RBM6	1.80442	1.34663
RAB24	1.80827	1.06518
ESRRA	1.80858	0.995656
CYB561	1.80987	1.32226
RAI1	1.8112	1.35211
ATG9A	1.81263	1.12755
TUBGCP2	1.81837	1.29129
PLTP	1.82224	1.29527
SEPN1	1.82404	1.33028
AEBP1	1.8266	1.08282
MLEC	1.82778	1.32396
MAFG	1.82853	0.880451
ITGA2	1.83219	1.28793
MGAT4B	1.841	1.14617
ENG	1.84204	1.2118
MMP2	1.84722	1.3559
CERCAM	1.85351	1.16762
RHOT2	1.85377	1.38252
GDPD5	1.86208	1.28827
TNFRSF1A	1.86728	1.1617
ACO2	1.86908	1.2941
PTPRM	1.86924	1.40086
CHST14	1.87568	1.00261
PIP5K1C	1.87907	1.1452
LOC645937	1.888	0.982742
PLAU	1.88859	1.40313
SPTAN1	1.90077	1.3823
DPP7	1.92226	1.10009
NES	1.93412	1.36688
CLPTM1	1.93465	1.32892
IFFO2	1.94163	1.28994
EGFL7	1.95033	1.26937
TTC13	1.95176	1.44641
CLN3	1.96549	1.33867
GAS6	1.96637	1.50381
STARD3	1.96644	1.36338
PKN3	1.97031	0.943632
SLC25A29	1.9802	1.22649
CARKD	1.98111	1.41474
SNORA67	1.98227	1.30147
SMPD1	1.98462	1.16539
PXN	1.98709	1.35952
NPDC1	1.98926	1.06077
ANGEL1	2.00008	1.40956
MBD1	2.00045	1.27721
POLD1	2.00053	1.13659
DUS1L	2.00162	1.41969
IRF2BP2	2.00306	1.35501
TYRO3	2.00939	1.07914
C20ORF117	2.01129	1.18296
PHKB	2.01844	1.43367
PDGFB	2.01848	1.49026
CLSTN1	2.02936	1.36221
PTPRF	2.03159	1.3765
FAM160B2	2.04091	1.21785
CENPT	2.04107	1.26831
MUM1	2.04389	1.48144
ITGB5	2.05116	1.34221
GIT1	2.05209	1.36061
POMT2	2.05486	1.35972
MICAL1	2.05633	1.45167
GPC2	2.06129	1.48233
LOC100130516	2.06394	1.21605
SNX26	2.0707	1.43752
CLCN6	2.07352	1.42208
C16ORF56	2.07664	1.32628
LASS2	2.07814	1.33446
ANPEP	2.08173	1.54857
GTF3C1	2.08397	1.13967
NTN4	2.08752	1.48477
ACADVL	2.08792	1.54901
NAGLU	2.09419	1.25775
GALNS	2.09453	1.27542
LTBR	2.09501	1.3728
KIAA0913	2.09525	1.18509
CHKB	2.09573	1.52278
CIC	2.09733	1.35546
CABIN1	2.11483	1.33213
TTYH3	2.11653	1.59433
SH3TC1	2.11676	1.30711
HIP1R	2.12448	1.39311
ERC1	2.1284	1.2996
SRC	2.12926	1.17666
FLNA	2.13624	1.27817
PTGS1	2.1417	1.58408
KIAA0753	2.14435	1.62942
RNU1-5	2.1447	1.50166
GPR126	2.14767	1.6045
COL4A2	2.14895	1.24415
NPR2	2.15141	1.65442
MYO9B	2.15379	1.349
WDR90	2.15871	1.52867
SMA4	2.16171	1.23121
POMT1	2.16946	1.40039
NOMO2	2.17482	1.56992
PLXNB2	2.176	1.65911
ZFYVE19	2.17671	1.48891
POLRMT	2.17826	1.43498
LEPREL2	2.18097	1.43244
RERE	2.18587	1.54671
SH3PXD2B	2.1944	1.43346
SULF2	2.19461	1.63103
HELZ	2.19611	1.61097
GRN	2.1994	1.68004
SLC45A3	2.20524	1.646
FKBP10	2.20745	1.41726
SLC6A10P	2.20748	1.11049
YEATS2	2.21542	1.47629
SETDB1	2.23321	1.65295
PLEKHM1	2.24216	1.62959
IGFBP2	2.24254	1.34114
CORO7	2.2434	1.30972
SGSH	2.25477	1.53984
RSAD1	2.25567	1.45178
LOC441087	2.25683	1.69715
ZNF323	2.26292	1.6465
VPS18	2.26419	1.11158
ADAM15	2.26605	1.35565
ENO2	2.26854	1.60412
TTC17	2.27879	1.4075
NFE2L1	2.29396	1.68575
DNM2	2.29805	1.23244
MYBBP1A	2.29855	1.09496
SNORD104	2.2986	1.60406
EFNB1	2.31112	1.73697
CTSA	2.31238	1.77505
TMC6	2.3213	1.55486
ZMYM3	2.32341	1.44935
LAMB3	2.32608	1.54417
TFRC	2.32815	1.7385
C10ORF10	2.33418	1.58672
LOC730994	2.33616	1.76422
EPHA2	2.34448	1.64813
TARDBP	2.34563	1.57844
CHTF18	2.35115	1.51318
CAD	2.35576	1.76551
RNF44	2.35653	1.44011
COL8A1	2.35794	0.956496
LRRC33	2.3611	1.47352
LMF2	2.36668	1.38541
ENTPD6	2.36906	1.56656
TAOK2	2.36979	1.64643
CYLN2	2.37179	1.4555
EP400	2.37248	1.73047
GNB4	2.37534	1.5714
PREX1	2.3781	1.36591
PKMYT1	2.381	1.27467
KHNYN	2.39368	1.73838
ATP7B	2.41492	1.50655
SRRM2	2.42039	1.62794
EXOC3	2.42624	1.57557
IFT172	2.4266	1.36942
LRFN4	2.43715	1.14521
TMEM132A	2.44059	1.34571
PLCG1	2.4549	1.68696
SLC12A4	2.46593	1.55916
DENND3	2.4664	1.48547
PLD6	2.47192	1.904
ZNF500	2.48301	1.59557
MAPK8IP3	2.48455	1.60833
ITPKB	2.48947	1.77647
ABCB6	2.49351	1.7623
LOC100128062	2.49502	1.92198
KIAA0408	2.49982	1.79311
TXNDC11	2.50368	1.70359
TUBGCP6	2.5054	1.23164
ABCG1	2.5068	1.81068
KIAA0922	2.51319	1.68819
LOC100129034	2.51551	1.74131
DCHS1	2.51864	1.29961
KIAA1202	2.5275	1.71755
DENND4B	2.53524	1.60337
MERTK	2.54363	1.60988
BAT2	2.54448	1.44359
NOMO1	2.54901	1.755
UNKL	2.55104	1.37843
MOGS	2.55238	1.59642
EXTL3	2.55582	1.60152
TSC2	2.55622	1.2574
AKNA	2.55963	1.73312
SYMPK	2.56065	1.47599
DGCR2	2.56086	1.58034
DYSF	2.56403	1.70916
LOC728734	2.56408	1.80544
SLC36A1	2.57945	1.74724
EIF2AK3	2.585	1.57074
MKNK1	2.5861	1.78937
DLG4	2.58664	1.75759
INTS1	2.58701	1.50756
CHST10	2.58741	1.92123
SEMA3A	2.58791	1.94072
SLC4A11	2.59046	1.79436
ZNF598	2.59755	1.42288
SLC19A1	2.60173	1.43193
FAM73B	2.60629	1.66262
AGAP6	2.60651	1.48208
MLL4	2.61528	1.70824
CDCP1	2.61755	1.97527
SHANK3	2.62743	1.76903
PLIN5	2.63545	1.87232
TCIRG1	2.63661	1.724
ZNF589	2.64244	1.45993
LOC440341	2.65171	1.73752
ABHD15	2.66038	1.9247
TAF1C	2.66724	1.67924
SEMA3F	2.68332	1.59439
LOC392787	2.68973	1.68874
AP2A2	2.70668	1.48509
MIB2	2.71187	1.1827
PLXNA3	2.73522	1.55599
ZNF384	2.74631	1.70706
SH2B1	2.76573	1.09488
MMP14	2.76857	1.62689
CUL9	2.77253	1.83872
GBA2	2.77411	2.02543
NDST1	2.77662	2.08852
SLC38A10	2.79568	1.33869
FAM156B	2.79847	1.86645
SELO	2.80161	1.76289
LOC729021	2.80264	1.43938
AFG3L1	2.80945	1.9687
FAM156A	2.82878	1.71235
LOC728888	2.83814	1.87033
ANKZF1	2.84549	1.6942
LTBP3	2.84952	1.47709
GPR3	2.85549	1.41541
CSAD	2.88171	2.19745
LOC728620	2.88707	1.93949
PTPN23	2.88955	1.33063
NOTCH4	2.89145	2.19521
GDF15	2.91162	1.7942
PLA2G4B	2.92806	2.00679
NBPF3	2.92813	1.9543
CCDC84	2.92927	1.46632
LIME1	2.93039	2.14059
LOC654260	2.9309	1.65369
UBQLN3	2.9326	1.68099
TDRD1	2.9417	1.95817
IDUA	2.96799	1.62295
RASA2	2.96866	1.78778
FAM39DP	2.98522	1.80353
WDR27	2.98748	2.05962
MED12	2.99197	1.83564
COL6A1	3.00737	2.22686
CYTH2	3.01266	2.23801
SLC4A2	3.02395	1.40218
LAMB2	3.04234	1.80759
SNORA61	3.064	2.32636
ANKRD52	3.09713	1.6913
SCARF1	3.09788	2.09219
MAN2C1	3.10035	1.94133
MKNK2	3.12088	1.64334
SIK1	3.14803	2.34946
GMIP	3.15112	1.54644
EVC	3.15377	2.27906
TSC22D4	3.1565	2.06686
NSUN5	3.18312	2.02377
NUMA1	3.18499	1.98169
MEGF8	3.20161	2.14417
LOC729120	3.2088	2.02018
SNPH	3.21173	1.73497
KLHL28	3.21213	2.27688
CDKN2AIPNL	3.21407	2.15414
C6ORF170	3.21498	2.07409
CETP	3.23412	2.37375
KIAA0195	3.23927	1.37785
SIN3B	3.23939	1.97836
MICALL2	3.25419	2.2573
LOC400406	3.28388	1.6831
FAM119A	3.30764	2.17219
LOC613037	3.31487	2.3497
STAB1	3.32895	1.73454
HSPG2	3.33263	2.37253
KIAA0427	3.36037	1.67138
MAP1A	3.36714	1.99109
HYOU1	3.37015	1.77414
DIDO1	3.37095	2.58329
TRIM13	3.3986	2.58982
LOC23117	3.43167	2.60713
SLC17A9	3.45994	1.60474
LOC100190938	3.47398	2.54908
LOC729978	3.48295	2.665
C14ORF85	3.52893	2.54026
C12ORF51	3.53253	2.66223
FLJ33996	3.5449	2.5783
SEMA4D	3.58567	2.05645
NKTR	3.58657	2.57769
LOC123688	3.59653	2.5959
HMOX1	3.61573	1.00673
VSIG2	3.64217	2.11
LOC100129269	3.66434	2.76746
QSOX1	3.67768	1.68908
GSTTP2	3.72156	2.38754
HS.163752	3.72361	2.6051
GAA	3.73634	2.00144
NPIP	3.77536	1.99884
RHBDL2	3.78451	2.71474
LOC440353	3.79694	2.58927
DMWD	3.80825	1.90209
TNFRSF25	3.81407	2.47885
MAN2A2	3.84781	1.72534
PLEC1	3.85187	2.48114
SREBF1	3.8559	2.1949
LOC255167	3.8602	2.70286
GSDMB	3.86386	2.8317
ZNF839	3.86768	1.89605
MAPKBP1	3.89442	1.79867
LOC644931	3.9224	1.70546
TTLL3	3.95139	2.15431
LOC730313	4.01972	2.71003
LOC100132247	4.02554	2.47331
KIFC2	4.0545	1.94315
KIAA0895L	4.07405	2.24157
ATHL1	4.0804	1.85291
RASSF6	4.19374	2.10465
HTT	4.21215	2.81434
LOC100132391	4.32261	2.51251
LOC650909	4.3913	2.92445
SNHG7	4.41393	2.15732
G0S2	4.53916	3.31677
LOC100133866	4.66333	2.94505
SNORD99	4.75059	3.57764
PILRB	4.83447	2.76255
LOC440348	4.90056	3.10502
ZNF692	4.99772	3.36529
LOC644852	5.04402	3.70833
LOC648852	5.04927	3.2804
NSUN5C	5.15345	2.73694
SFI1	5.17627	1.29852
WDR81	5.24475	2.28584
TNFSF15	5.27274	3.19837
LOC344887	5.44367	3.61282
ZNF514	5.61521	3.97103
SSTR2	5.65228	3.44787
LOC731789	6.04883	4.43884
MYO3B	6.41066	3.55949
NEURL4	6.41381	3.80961
SNORD52	6.58337	3.08031
NSUN5B	7.07552	3.63429
MEG3	7.34237	2.50623
SFRS14	7.6019	3.6343
LCAT	7.97332	3.31248
SPTBN5	8.14823	4.05543
C16ORF79	8.33656	4.52809
CAPN10	8.8717	3.18426
GABBR1	9.18745	3.04193
AHDC1	9.34735	2.17583
CDK5RAP3	9.95503	6.29972
